# Supplementary material for: Testing the aminostratigraphy of fluvial archives: the evidence from intra-crystalline proteins within freshwater shells
Source: Quat Sci Rev. 2007 Nov;26(22-24):2958–69. doi: 10.1016/j.quascirev.2007.06.034 (PMC2727059; doi:10.1016/j.quascirev.2007.06.034)
Supplement: Supplementary file 1 — Online supplementary materials A [file mmc1.xls]

## Sheet: 5- Unbleached data
							D/L											Concentration (pmol/mg)
							Asx		Glx		Ser		Ala		Val			Asx		Glx		Ser		Gly		Ala		Val
Neaar no.	Genus	Species	Site	Provenance	Fraction	n	av	σ	av	σ	av	σ	av	σ	av	σ		av	σ	av	σ	av	σ	av	σ	av	σ	av	σ
0274uF	Valvata	piscinalis	Coe Fen	Cambridge coll 1919 ex UM2C (modern)	FAA	2	0	0	0	0	0	0	0.873429	0.0171132	0.483551	0.00644565		24.0744	0.789505	24.3621	0.306803	31.3671	0.099184	86.0904	2.38324	60.4879	1.41824	25.8669	0.439261
0275uF	Valvata	piscinalis	Coe Fen	Cambridge coll 1919 ex UM2C (modern)	FAA	2	0	0	0	0	0	0	0	0	0.243149	0.343865		29.0803	0.82467	24.5791	0.88471	33.8372	1.01004	74.9741	6.72626	18.4118	0.447798	13.0336	4.74772
0276uF	Valvata	piscinalis	Coe Fen	Cambridge coll 1919 ex UM2C (modern)	FAA	2	0.0853721	0.0040147	0	0	0.0596749	0.000856386	0.215908	0.00581823				83.3099	0.555518	34.1532	0.343716	62.6957	2.54292	104.172	3.23583	38.0937	1.08323	ND	ND
0279uF	Valvata	piscinalis	Stratford-upon-Avon	23.5.78 (modern)	FAA	2	0.166441	0.00584514	0	0	0.0995362	ND	0	0	0	0		26.2371	1.41573	11.6384	0.514461	38.2035	1.08273	120.473	4.24722	33.1349	0.895664	12.2707	5.98069
0280uF	Valvata	piscinalis	Stratford-upon-Avon	23.5.78 (modern)	FAA	2	0.251203	0.00316029	0	0	0.240568	0.012624	0.0686042	0.0069019	0	0		70.2558	3.24998	33.0028	1.78429	62.8849	3.47432	180.769	29.0547	95.1737	2.53309	31.5937	2.12634
0281uF	Valvata	piscinalis	Stratford-upon-Avon	23.5.78 (modern)	FAA	2	0.111281	0.033509	0.24429	ND	0.0727364	0.0344687	0	0	0	0		35.0432	11.5676	15.6527	5.72051	64.9427	31.0439	133.625	29.7424	35.8156	8.9956	16.7599	7.4073
0525uF	Valvata	piscinalis	Stanwick, Northamptonshire	ST37, July 2001	FAA	2	0.340101	0.000556849	0.0779574	0.00143356	0.531408	0.00141327	0.145015	0.00050769	0	0		115.417	2.40505	51.8675	1.22874	75.2566	2.36932	224.447	17.9754	126.997	2.61001	47.6335	0.506483
0526uF	Valvata	piscinalis	Stanwick, Northamptonshire	ST37, July 2001	FAA	2	0.31368	0.00090043	0.0781191	0.00412887	0.466375	0.00230139	0.188888	0.00494939	0	0		117.154	8.12595	55.3814	2.74775	89.3661	4.50281	344.423	24.1172	149.512	4.84732	40.3032	0.726905
0527uF	Valvata	piscinalis	Stanwick, Northamptonshire	ST37, July 2001	FAA	2	0.314034	0.00608497	0.0812317	0.00678216	0.461885	0.00373814	0.158146	0.00148497	0	0		110.739	29.3732	51.0879	7.93309	87.5257	0.264692	351.424	2.96309	141.5	0.539809	40.3197	2.09327
0528uF	Valvata	piscinalis	Stanwick, Northamptonshire	ST37, July 2001	FAA	2	0.322178	0.000102222	0	0	0.45378	0.00607255	0.13559	0.0121042	0	0		100.656	2.9376	42.9555	0.962181	84.3252	0.54948	341.687	8.85268	130.313	1.1143	38.9401	3.2005
0075uF	Valvata	piscinalis	Cassington	60	FAA	2	0.445948	0.00282453	0.158384	0.000814603	0.79604	0.0540725	0.254099	0.00134152	0	0		90.5212	0.910141	42.4685	0.612569	42.3173	2.20725	286.527	34.7934	109.437	1.4345	28.297	0.781372
0307uF	Valvata	piscinalis	Deeping St. James	Sample 8	FAA	2	0.517024	0.00795206	0.196243	0.00612634	0.769618	0.0331931	0.312993	0.00918877	0	0		120.467	1.99491	50.6874	0.378824	44.5145	0.0896154	317.751	13.0367	146.571	2.41186	42.7615	2.03848
0475uF	Valvata	piscinalis	Deeping St. James	DSJ34, July 2001	FAA	2	0.376773	0.032438	0	0	0.473269	0.207571	0.226936	0.0204177	0.233199	0.039763		102.127	6.97362	40.9796	5.72488	78.1261	26.8408	350.155	43.2859	136.603	11.2067	68.5718	8.30537
0476uF	Valvata	piscinalis	Deeping St. James	DSJ34, July 2001	FAA	2	0.44098	0.00952353	0	0	0.712293	0.00226329	0.221706	0.00759193	0	0		98.6509	0.613334	37.1778	1.2075	46.5588	1.81694	280.514	26.9475	113.381	2.17048	45.7606	1.31501
0477uF	Valvata	piscinalis	Deeping St. James	DSJ34, July 2001	FAA	2	0.430268	0.0048716	0	0	0.254979	0.360595	0	0	0	0		123.135	1.46047	40.9102	1.89941	66.1119	18.1041	387.745	16.816	109.574	4.41887	96.4755	1.44858
0478uF	Valvata	piscinalis	Deeping St. James	DSJ34, July 2001	FAA	2	0.415086	0.00211341	0	0	0.64148	0.0112142	0.237049	0.022754	0	0		167.883	3.73366	58.4944	0.287074	96.2912	1.56581	482.168	28.9917	192.642	0.582287	81.7246	1.27117
0479uF	Valvata	piscinalis	Deeping St. James	DSJ34, July 2001	FAA	2	0.459287	0.00633685	0.182353	0.000307151	0.531852	0.0146912	0.262891	0.000740787	0.106295	0.00851216		270.668	6.34084	179.414	7.0344	61.5772	0.124321	481.562	54.7988	195.652	1.56188	76.0336	0.194249
0067uF	Valvata	piscinalis	Latton	lower levels, 20/08/1999	FAA	2	0.554149	0.0102305	0.234133	0.00199267	0.644132	0.0236861	0.368002	0.00235312	0.0677638	0.0958325		105.378	0.10772	45.9095	0.232399	38.2466	2.25092	208.331	18.0011	120.906	2.25445	34.261	3.82406
0290uF	Valvata	piscinalis	Funthams Lane	Sample 3 Unit 3 a	FAA	2	0.545803	0.00312741	0.233255	0.0047119	0.565241	0.0088552	0.426087	0.00547423	0.148956	0.00182416		139.778	1.39602	67.6091	1.32799	50.4725	0.656813	323.045	21.3869	173.841	0.84782	53.9894	1.95907
0291uF	Valvata	piscinalis	Funthams Lane	Sample 3 Unit 3 a	FAA	2	0.59853	0.00285217	0.249597	0.00433621	0.777906	0.0116077	0.485831	0.00189099	0.162622	0.0083402		132.295	1.60725	65.7054	0.904209	38.3282	0.477906	342.838	49.8761	213.698	2.70294	65.4789	3.09489
0292uF	Valvata	piscinalis	Funthams Lane	Sample 3 Unit 3 a	FAA	2	0.607917	0.00594431	0.246872	0.0044145	0.815104	0.00203159	0.417338	0.00537249	0.147536	0.00748925		165.865	3.16184	71.5512	0.57787	41.5609	0.294057	327.955	30.7477	196.238	2.45968	84.7254	1.7148
1179uF	Valvata	piscinalis	Funthams Lane	Unit G3	FAA	2	0.638554	0.0112093	0.234667	0.00257807	0.832774	0.00120701	0.419454	0.0280885	0.259262	0.0653745		145.447	1.04268	53.3909	0.275488	45.0831	0.0557676	296.821	18.3952	177.139	3.07569	74.8669	2.3585
1180uF	Valvata	piscinalis	Funthams Lane	Unit G3	FAA	2	0.673609	0.00082663	0.241237	0.0094474	0.845908	0.0086063	0.455198	0.00827152	0.329991	0.0636633		323.635	15.1287	91.1151	2.84556	142.982	5.22238	542.041	8.25355	356.461	9.84572	156.613	1.54067
1181uF	Valvata	piscinalis	Funthams Lane	Unit G3	FAA	2	0.614075	0.00254477	0.224031	0.000536159	0.638296	0.00893293	0.351332	0.00352956	0.367706	0.0781189		122.271	1.20704	49.1156	1.03556	42.4228	0.349028	364.522	5.82874	154.037	0.997642	68.8453	4.68746
1182uF	Valvata	piscinalis	Funthams Lane	Unit G3	FAA	2	0.622111	0.0128286	0.233357	0.00161269	0.807281	2.90354e-05	0.385538	0.0201356	0.272968	0.00469839		149.049	4.75739	56.0983	1.3721	46.6499	1.57617	355.001	0.162651	177.438	4.45383	68.7075	1.22611
1183uF	Valvata	piscinalis	Funthams Lane	Unit G3	FAA	2	0.635764	0.00871623	0.239068	0.0048852	0.699132	0.0418989	0.381869	0.025352	0.468079	0.105246		111.038	5.1236	43.3621	1.89801	33.9229	1.73217	272.423	20.7718	133.642	3.78575	56.2423	2.36664
1184uF	Valvata	piscinalis	Funthams Lane	Unit G3	FAA	2	0.592408	0.00026289	0.211144	0.0152725	0.700814	0.0231155	0.350633	0.0192413	0.227041	0.0574521		152.486	2.2491	52.5979	1.73982	55.9631	3.3615	459.894	29.1696	190.791	1.58285	62.6714	0.492507
1185uF	Valvata	piscinalis	Funthams Lane	Unit G3	FAA	2	0.659064	0.0407118	0.215101	ND	0.680696	0.00398565	0.44202	0.00995892	0.276617	0.0410311		91.1374	24.1472	36.0972	17.6231	44.9975	4.92398	460.155	30.5666	211.107	36.0491	55.0076	6.50181
1186uF	Valvata	piscinalis	Funthams Lane	Unit G3	FAA	2	0.614205	0.00155727	0.231284	0.00577837	0.771419	0.00140531	0.378512	0.033294	0.19319	0.0669325		126.38	1.85959	53.4211	0.624433	46.8679	0.528214	438.049	17.8257	187.057	4.34491	54.9104	2.97088
1187uF	Valvata	piscinalis	Funthams Lane	Unit G3	FAA	2	0.567806	0.00192325	0	0	0.546101	0.0202532	0.35472	0.00489198	0.534373	0.0154857		186.937	5.47794	54.3157	1.1152	88.141	1.54085	763.592	3.61451	242.143	0.702867	152.999	0.316959
1188uF	Valvata	piscinalis	Funthams Lane	Unit G3	FAA	2	0.584987	0.00125967	0.214159	0.00509002	0.773341	0.0137979	0.4278	0.00247676	0.161003	0.000854749		99.0698	1.30797	48.5474	0.174762	30.7043	0.721798	250.215	1.38911	154.608	3.48054	42.6581	0.12609
1189uF	Valvata	piscinalis	Funthams Lane	Unit G3	FAA	2	0.603261	0.0155958	0.218446	0.00417208	0.636241	0.0211228	0.374947	0.0067352	0.259664	0.0506061		199.582	4.98858	80.9722	0.637782	67.9144	0.486499	561.42	8.99761	228.799	2.02364	93.5561	6.97378
1190uF	Valvata	piscinalis	Funthams Lane	Unit G3	FAA	2	0.591716	0.0120638	0.241534	0.00181484	0.567874	0.147855	0.394454	0.01175	0.255354	0.00518791		135.648	1.92405	63.6773	1.29775	48.9051	8.83697	394.595	7.20692	190.849	24.2197	54.0457	0.423
1191uF	Valvata	piscinalis	Funthams Lane	Unit G3	FAA	2	0.568345	0.0113246	0.201139	0.0051805	0.533255	0.106595	0.368863	0.00237754	0.240381	0.00947015		147.818	1.63883	56.1101	0.781624	62.6371	9.97444	453.146	22.832	195.936	14.3834	67.0829	1.27017
1192uF	Valvata	piscinalis	Funthams Lane	Unit G3	FAA	2	0.538114	0.0124968	0.211933	0.00370891	0.381857	0.00458008	0.335206	0.0149809	0.239455	0.0242963		158.592	1.53772	61.1832	0.476757	76.6648	0.0422479	398.577	21.08	192.53	2.46265	75.8472	0.966202
1193uF	Valvata	piscinalis	Funthams Lane	Unit G3	FAA	2	0.575961	0.00662352	0.228312	0.00113248	0.695396	0.0630475	0.401526	0.00809149	0.218302	0.00440918		172.054	1.89786	65.9045	0.451644	52.0192	1.68204	376.814	32.8292	193.509	2.48685	73.1815	0.0560848
0299uF	Valvata	piscinalis	Aveley	Area 6, Purfleet Rd	FAA	2	0.540938	0.0606467	0	0	0	0	0.368768	0.0139039	0	0		59.9306	5.40657	29.8557	0.49726	43.0866	14.6188	318.002	93.2673	121.171	8.94035	59.1957	2.61557
0855uF	Valvata	piscinalis	Cudmore Grove	Bed 4, beneath the gravels	FAA	2	0.671866	0.000939995	0.341962	0.00113317	0.667147	0.00175291	0.430213	0.00344218	0.175357	0.000511294		102.411	2.41369	41.2896	1.15825	17.1298	0.412218	184.745	2.99433	99.4015	0.71479	37.4751	1.33114
0856uF	Valvata	piscinalis	Cudmore Grove	Bed 4, beneath the gravels	FAA	2	0.548456	0.0100641	0.356083	ND	0.46427	0.144471	0.42248	0.00836682	0.146787	0.00302264		22.6111	16.2737	16.8143	ND	26.9114	5.23513	266.323	1.24375	119.973	3.5235	38.5554	1.21437
0857uF	Valvata	piscinalis	Cudmore Grove	Bed 4, beneath the gravels	FAA	2	0.689663	0.000707684	0.373872	0.0024157	0.73412	0.0164934	0.447205	0.00398702	0.169862	0.00216901		96.4983	3.71426	43.6402	0.626574	18.5004	0.888896	268.049	17.0227	125.332	5.62643	37.6659	1.65555
0858uF	Valvata	piscinalis	Cudmore Grove	Bed 4, beneath the gravels	FAA	2	0.693903	0.000496525	0.374663	0.000457382	0.778195	0.00766049	0.44348	0.00708089	0.172635	0.00330657		118.937	4.51934	55.09	1.36206	22.849	0.380704	244.966	11.6069	141.95	2.67412	36.775	1.63206
0295uF	Valvata	piscinalis	Purfleet	Greenlands Shell Bed, 6	FAA	2	0.715159	0.0348609	0.437592	0.00966495	0.271364	0.383766	0.539026	0.00957268	0.171177	0.00332902		76.7309	0.303037	39.2552	1.75228	13.1161	2.24725	241.945	31.2445	123.758	1.26455	42.2137	1.21755
0296uF	Valvata	piscinalis	Purfleet	Greenlands Shell Bed, 6	FAA	2	0.733071	0.00627085	0.492861	0.0108168	0.530329	0.0225112	0.483334	0.0136696	0.214435	0.0100503		82.8782	1.38744	35.9241	0.587342	16.9636	0.787111	183.681	26.932	101.193	0.781515	50.2143	0.106656
0490uF	Valvata	piscinalis	Hoxne	2000, sample II, Back Pit Spit 3 (20-30)	FAA	2	0.704521	0.0048709	0.405055	0.00852356	0.696815	0.0265781	0.504841	0.00620624	0.26315	0.0230573		99.6705	0.726069	39.2806	0.263045	11.8706	0.107693	156.206	10.2761	89.8079	0.78483	34.3132	1.04568
0491uF	Valvata	piscinalis	Hoxne	2000, sample II, Back Pit Spit 3 (20-30)	FAA	2	0.717085	0.00269975	0.415772	0.00615565	0.748687	0.00212583	0.482895	0.00104464	0.227639	0.01021		122.674	1.20761	51.6836	1.14445	15.3948	0.020773	160.801	0.110385	115.19	0.398111	42.3937	0.586887
0492uF	Valvata	piscinalis	Hoxne	2000, sample II, Back Pit Spit 3 (20-30)	FAA	2	0.700781	0.00506291	0.392685	0.00547541	0.682075	0.0953738	0.535276	0.0108409	0.25107	0.00377718		101.867	2.10751	42.0246	1.03741	12.1367	1.03102	148.861	15.1151	97.2506	1.13324	35.971	0.90075
0493uF	Valvata	piscinalis	Hoxne	2000, sample II, Back Pit Spit 3 (20-30)	FAA	2	0.700337	0.00370824	0.365308	0.000705173	0.674359	0.0797327	0.596499	0.0730145	0.38789	0.0543295		97.6018	2.51682	44.3806	1.19172	12.6589	1.24917	222.571	18.5883	104.425	15.0491	37.8817	3.28563
0494uF	Valvata	piscinalis	Hoxne	2000, Sq1, Spit 5 (40-50) Sample 5	FAA	2	0.729642	0.00472473	0.432664	0.00554813	0.667013	0.00263529	0.52378	0.00077181	0.271377	0.00625577		90.6093	2.80751	37.3155	1.22878	10.7555	0.363961	125.021	6.42485	84.9417	0.701951	33.3436	0.962918
0495uF	Valvata	piscinalis	Hoxne	2000, Sq1, Spit 5 (40-50) Sample 5	FAA	2	0.725212	0.00405233	0.437386	0.00953481	0.733693	0.0411222	0.53094	0.000524596	0.259092	0.0217007		90.1216	0.692011	38.2069	0.832406	10.1078	0.119762	143.426	4.15752	94.2811	0.218486	30.8805	4.22064
0496uF	Valvata	piscinalis	Hoxne	2000, Sq1, Spit 5 (40-50) Sample 5	FAA	2	0.723752	0.000883661	0.436978	0.0117969	0.727765	0.0532848	0.543114	0.00323642	0.262579	0.000900448		97.6822	1.22449	40.9286	0.207788	11.2448	0.0754938	141.711	0.109227	100.535	1.23196	37.6083	0.0308444
0497uF	Valvata	piscinalis	Hoxne	2000, Sq1, Spit 5 (40-50) Sample 5	FAA	2	0.722848	0.0168926	0.455628	0.00996467	0.740728	0.0122127	0.498066	0.0192033	0.346239	0.0259839		89.7922	1.9177	35.7279	1.92807	10.4508	1.01659	156.043	13.4203	81.7622	1.93735	28.8953	0.0120527
0594uF	Valvata	piscinalis	Hoxne	2000 Back Pit (12)	FAA	2	0.710886	0.00654547	0.402773	0.00661494	0.483572	0.00122296	0.543016	0.00936688	0.222873	0.00230948		70.6122	1.9017	30.2855	0.973961	10.9404	0.600831	161.353	0.106001	71.9883	5.2259	26.7999	1.29249
0595uF	Valvata	piscinalis (tall)	Hoxne	01 (50)	FAA	2	0.7419	0.000226764	0.487076	0.00331337	0.722632	0.0515492	0.557945	0.00235433	0.29026	0.00585021		114.539	2.28981	43.4321	0.562996	14.1824	0.155217	205.961	6.07826	108.229	1.91841	40.8228	0.624417
0596uF	Valvata	piscinalis (flat)	Hoxne	01 (50)	FAA	2	0.755008	0.00221808	0.515895	0.000627729	0.764625	0.0193389	0.566174	0.000680698	0.271081	0.00939157		99.887	1.19549	42.5836	0.431501	12.0392	0.134973	222.007	4.36077	106.029	0.901703	34.422	0.877364
0898uF	Valvata	piscinalis	West Runton	West Runton Freshwater Bed	FAA	2	0.765432	0.000301441	0.447986	0.000411753	0	0	0.667981	0.00223401	0.278701	0.00179772		85.8744	1.44145	39.6252	0.0359992	5.51674	0.0697474	191.825	12.3319	112.238	0.202507	38.9367	1.43973
0899uF	Valvata	piscinalis	West Runton	West Runton Freshwater Bed	FAA	2	0.792403	0.00648139	0.489029	0.00151476	0	0	0.658959	0.00521326	0.297127	0.00738127		102.033	1.79405	48.4917	0.717515	4.9078	1.29514	203.2	0.0131681	127.456	4.16472	41.775	0.127618
0900uF	Valvata	piscinalis	West Runton	West Runton Freshwater Bed	FAA	2	0.77248	0.00219311	0.473428	0.00153909	0.437719	0.016723	0.667156	0.00664873	0.285812	0.00713382		127.637	2.10362	56.482	0.653077	8.53002	0.684884	261.344	4.30801	164.795	3.47639	49.3437	0.118406
0901uF	Valvata	piscinalis	West Runton	West Runton Freshwater Bed	FAA	2	0.818507	0.000358809	0.59874	0.00158242	0.369727	0.0114498	0.668385	0.00174198	0.311019	0.0017107		127.417	0.632259	56.5293	0.0323464	10.1722	0.163732	233.674	2.09509	139.87	0.130653	47.0357	0.71343
0274uH6	Valvata	piscinalis	Coe Fen	Cambridge coll 1919 ex UM2C (modern)	THAA6	2	0.0485402	0.00227707	0.035599	0.00189962	0.018165	0.00263231	0.0797677	0.00273283	0.0390144	0.000226671		4758.42	133.541	2078.3	29.9442	2386.61	33.4264	7629.87	231.089	2195.52	50.0245	937.18	11.3714
0275uH6	Valvata	piscinalis	Coe Fen	Cambridge coll 1919 ex UM2C (modern)	THAA6	2	0.0547026	0.000824535	0.030268	0.00158814	0.0248614	0.00104226	0.039937	0.00122671	0.0437965	0.0214967		1654.31	26.6896	673.535	11.8713	682.399	18.0789	2976.11	105.488	668.484	12.6607	170.293	7.08654
0276uH6	Valvata	piscinalis	Coe Fen	Cambridge coll 1919 ex UM2C (modern)	THAA6	2	0.0499167	0.000534432	0.029574	9.90148e-05	0.0234519	0.0019581	0.0668766	0.000752396	0.150066	0.0169876		6616.51	91.4072	2510.12	22.7012	3186.62	28.4055	11776.5	170.226	2588.83	5.23656	1063.59	16.6957
0279uH6	Valvata	piscinalis	Stratford-upon-Avon	23.5.78 (modern)	THAA6	2	0.156482	0.00223459	0.0652946	0.000599796	0.103191	0.00237773	0.0785611	0.0132476	0.0481725	0.0681262		444.422	2.3401	252.396	2.81691	146.81	1.52368	519.14	38.4227	244.221	2.06478	78.8778	6.65397
0280uH6	Valvata	piscinalis	Stratford-upon-Avon	23.5.78 (modern)	THAA6	2	0.251348	0.00333205	0.0714364	0.00018183	0.234901	0.00136132	0.0813649	0.00341102	0.0488628	0.00143746		477.337	2.54279	301.893	1.78238	151.226	2.66462	642.582	6.03888	269.494	5.79859	115.153	0.173812
0281uH6	Valvata	piscinalis	Stratford-upon-Avon	23.5.78 (modern)	THAA6	1	0.168984	ND	0.0521321	ND	0.121616	ND	0.0763196	ND	0.046544	ND		420.041	ND	292.398	ND	160.429	ND	717.977	ND	249.536	ND	109.831	ND
0525uH*	Valvata	piscinalis	Stanwick, Northamptonshire	ST37, July 2001	THAA*	2	0.388808	0.00109639	0.122219	0.00147426	0.418343	0.00534308	0.156761	0.00155644	0.047863	0.00614829		473.846	5.69614	322.602	6.63687	141.647	2.42561	581.36	3.87203	328.07	4.03689	159.027	5.25973
0526uH*	Valvata	piscinalis	Stanwick, Northamptonshire	ST37, July 2001	THAA*	2	0.243743	0.00142803	0.0950227	0.00430543	0.121457	0.000348014	0.104877	0.00261597	0.037839	0.00317614		888.58	440.895	551.35	243.319	361.449	0.389624	950.881	50.2481	672.939	5.62714	393.344	2.01071
0527uH*	Valvata	piscinalis	Stanwick, Northamptonshire	ST37, July 2001	THAA*	2	0.348681	0.047063	0.0850855	0.00097282	0.356805	0.00773937	0.161367	0.000617254	0.0420245	0.00021958		293.085	176.155	235.266	140.795	129.527	2.0905	525.044	40.2996	266.365	0.7815	109.514	4.12281
0528uH*	Valvata	piscinalis	Stanwick, Northamptonshire	ST37, July 2001	THAA*	2	0.335033	0.0159729	0.0791766	0.000250697	0.255683	0.00116321	0.127818	0.0110724	0.0480007	ND		444.13	12.8364	360.902	12.0559	184.788	1.35092	699.611	1.8528	299.536	0.804242	142.204	1.74924
0075uH6	Valvata	piscinalis	Cassington	60	THAA6	2	0.361123	0.00431591	0.0907128	0.000567265	0.324672	0.000101861	0.151875	0.00488338	0	0		441.927	4.7219	342.124	2.33816	146.86	0.581604	788.267	69.3177	258.124	1.06944	106.775	2.05453
0307uH6	Valvata	piscinalis	Deeping St. James	Sample 8	THAA6	2	0.456296	0.000713892	0.147327	0.00108872	0.366456	0.0090941	0.195888	0.0020009	0.0788559	0.004476		395.507	8.5108	254.334	6.10878	94.4476	4.10543	641.71	32.5037	251.549	3.85564	126.823	0.0788894
0475uH6	Valvata	piscinalis	Deeping St. James	DSJ34, July 2001	THAA6	2	0.334275	0.0331718	0.137436	0.0119302	0.290921	0.159763	0.170667	0.0143478	0	0		236.414	24.1568	180.782	23.755	156.942	71.3087	839.503	78.6541	225.027	16.2801	77.3705	1.24065
0476uH6	Valvata	piscinalis	Deeping St. James	DSJ34, July 2001	THAA6	2	0.413315	0.00238222	0.133021	0.000376107	0.611822	0.00750028	0.207101	0.00265262	0	0		256.81	4.98102	163.042	5.87601	80.3086	1.5424	799.708	38.4693	204.567	0.669563	78.0496	0.302706
0477uH6	Valvata	piscinalis	Deeping St. James	DSJ34, July 2001	THAA6	2	0.368835	0.00446677	0	0	0	0	0.294982	0.00381978	0	0		166.554	0.927533	99.6742	7.60425	65.0197	1.44738	1204.85	169.905	189.296	3.94798	77.5401	4.29218
0478uH6	Valvata	piscinalis	Deeping St. James	DSJ34, July 2001	THAA6	2	0.418868	0.00291167	0.177984	0.000629135	0.659382	0.0152622	0.137423	ND	0	0		111.289	2.44303	79.791	3.89291	75.2371	0.312759	592.9	55.2696	273.334	318.636	87.6439	0.502889
0479uH6	Valvata	piscinalis	Deeping St. James	DSJ34, July 2001	THAA6	2	0.556966	0.00127373	0.303704	0.00123375	0.678599	0.0103385	0.340377	0.0249145	0	0		113.186	1.50039	44.7146	0.289335	44.5613	1.51232	469.23	9.59668	128.564	13.6224	46.1514	1.15347
0067uH6	Valvata	piscinalis	Latton	lower levels, 20/08/1999	THAA6	2	0.143976	0.00261412	0.0411852	0.000176758	0.0226053	0.000420359	0.0978583	0.00951486	0.0314142	0.00173865		852.866	30.453	1099.3	35.1416	1063.99	39.849	2228.17	138.746	506.898	9.45088	308.962	6.85769
0290uH6	Valvata	piscinalis	Funthams Lane	Sample 3 Unit 3 a	THAA6	2	0.542315	0.00171981	0.197827	0.000859196	0.694926	0.00113509	0.34542	0.00269199	0.126261	0.000596514		278.709	0.891096	220.217	1.41172	44.1827	0.821044	498.136	20.6155	215.783	0.346848	87.819	1.03292
0291uH6	Valvata	piscinalis	Funthams Lane	Sample 3 Unit 3 a	THAA6	2	0.511414	0.00104537	0.187515	0.00179895	0.655238	6.55585e-05	0.40702	0.00571597	0.119396	0.000635281		327.115	0.696756	243.192	0.18953	48.2101	0.702871	584.19	18.6999	260.675	0.0578859	103.818	0.278776
0292uH6	Valvata	piscinalis	Funthams Lane	Sample 3 Unit 3 a	THAA6	2	0.47927	0.00170311	0.184016	0.000664487	0.251695	0.000947839	0.320951	0.00171509	0.126462	0.0255293		416.226	1.24224	336.941	1.19085	173.483	1.87979	814.186	11.9954	356.753	2.73979	150.852	5.295
1179uH*	Valvata	piscinalis	Funthams Lane	Unit G3	THAA*	2	0.609161	0.00414745	0.200982	0.000783269	0.392411	0.00638033	0.355197	0.00278979	0.201996	0.0170697		237.678	2.92468	179.024	7.36626	69.3912	0.191992	410.455	4.53633	221.137	1.15299	112.505	4.97225
1180uH*	Valvata	piscinalis	Funthams Lane	Unit G3	THAA*	2	0.336351	0.00103161	0.117504	0.00157396	0.156018	0.000288928	0.152777	0.00185315	0.0630216	0.00322189		319.725	23.6882	207.874	23.601	209.141	1.48701	602.324	44.6351	539.093	0.686669	369.623	10.9551
1181uH*	Valvata	piscinalis	Funthams Lane	Unit G3	THAA*	2	0.570977	0.00298735	0.206006	0.0058327	0.406937	0.000739449	0.28896	0.015223	0.163652	0.0271534		235.213	4.46003	165.523	0.792011	61.6289	2.49303	467.898	22.9093	200.646	11.9828	100.667	2.99535
1182uH*	Valvata	piscinalis	Funthams Lane	Unit G3	THAA*	2	0.513338	0.000428429	0.218377	0.00364692	0.33033	0.00290758	0.282009	0.00915321	0.147284	0.0107263		205.832	49.4969	170.755	41.9128	79.0857	0.559688	451.848	5.34952	279.492	0.285376	114.798	1.15914
1183uH*	Valvata	piscinalis	Funthams Lane	Unit G3	THAA*	2	0.539164	0.0161816	0.177638	0.00145461	0.282088	0.0017326	0.220655	0.00871436	0.108009	0.00446608		193.064	77.0374	159.959	59.5883	101.511	0.668195	601.711	29.3057	298.14	3.72797	132.065	0.030294
1184uH*	Valvata	piscinalis	Funthams Lane	Unit G3	THAA*	2	0.448719	0.0310243	0.154903	0.000545238	0.218172	0.00447941	0.209247	0.00761217	0.118224	0.0143574		589.78	30.5465	451.194	11.8267	249.914	4.42848	1559.21	99.1248	613.571	9.79131	308.261	3.27628
1185uH*	Valvata	piscinalis	Funthams Lane	Unit G3	THAA*	2	0.527098	0.00341791	0.179069	0.00159597	0.377967	0.0008416	0.282802	0.0112873	0.148605	0.0150566		279.676	1.43159	220.504	0.357653	60.2399	0.769646	615.408	45.867	253.766	2.89295	101.652	0.453072
1186uH*	Valvata	piscinalis	Funthams Lane	Unit G3	THAA*	2	0.58277	0.00165627	0.193152	0.0028621	0.476412	0.0259669	0.353184	0.0045521	0.165629	0.0112491		245.741	1.01317	172.653	0.922927	50.5479	0.398547	494.43	25.6283	202.427	2.37278	80.6971	0.880167
1187uH*	Valvata	piscinalis	Funthams Lane	Unit G3	THAA*	2	0.178456	0.0415905	0.286557	0.0503721	0.0281803	0.00753135	0.0540154	0.0129631	0.0219549	0.00304065		1483.05	291.554	2524.91	828.819	2060.84	703.615	2417.52	458.386	2274.89	580.241	2184	602.752
1188uH*	Valvata	piscinalis	Funthams Lane	Unit G3	THAA*	2	0.336251	1.14567e-05	0.130874	0.00487238	0.13476	0.000163441	0.133719	0.00919453	0.0589169	0.000783962		336.986	18.2728	227.653	30.1764	169.728	3.98857	938.29	60.478	543.825	12.7125	319.458	10.0734
1189uH*	Valvata	piscinalis	Funthams Lane	Unit G3	THAA*	2	0.53715	0.000411557	0.182287	0.000206295	0.381837	0.00582729	0.277978	0.0102119	0.130064	0.0128889		344.888	9.72934	256.898	25.9831	79.3734	10.826	652.232	314.624	305.62	1.97327	127.476	7.45489
1190uH*	Valvata	piscinalis	Funthams Lane	Unit G3	THAA*	2	0.446449	0.00277348	0.119151	0.00347998	0.124086	0.00820815	0.205588	0.0146142	0.152304	0.0203208		265.236	14.6499	253.451	62.6978	189.527	4.17234	958.335	179.757	348.175	6.03987	169.942	15.9002
1191uH*	Valvata	piscinalis	Funthams Lane	Unit G3	THAA*	2	0.38521	0.000298831	0.142653	0.00196676	0.225684	0.0100248	0.158198	0.00484046	0.0708913	0.000402163		640.863	17.2614	473.702	14.3746	178.933	37.6327	1279.35	462.104	682.562	4.66531	355.391	10.4466
1192uH*	Valvata	piscinalis	Funthams Lane	Unit G3	THAA*	2	0.526533	0.00561456	0.18055	0.00362201	0.261011	0.0227837	0.25784	0.00369164	0.137694	0.00647031		274.738	36.4014	200.625	59.9882	117.979	0.0163257	524.374	244.579	294.16	7.81383	145.056	11.1986
1193uH*	Valvata	piscinalis	Funthams Lane	Unit G3	THAA*	2	0.454988	0.025465	0.156253	0.00250009	0.287169	ND	0.211048	0.0128528	0.0868608	0.00722589		590.437	75.2843	413.531	21.1699	92.0488	91.6735	956.36	568.98	492.801	50.2808	255.554	45.5624
0297uH6	Valvata	piscinalis	Aveley	Area 6, Purfleet Rd	THAA6	2	0.420779	0.0154128	0.155202	0.00436773	0.163007	0.188309	0.276815	0.0252222	0.0712196	0.0825331		321.061	2.90833	353.888	5.05287	217.24	3.8797	958.777	72.4975	323.51	16.4806	195.099	5.12758
0299uH6	Valvata	piscinalis	Aveley	Area 6, Purfleet Rd	THAA6	2	0.568805	0.00618547	0.248296	0.00232909	0.326014	0.00979462	0.342982	0.0389833	0.142439	0.012092		196.194	2.80242	147.654	1.95949	49.7721	0.716308	324.514	13.8027	137.374	5.14766	65.916	1.94211
0855uH*	Valvata	piscinalis	Cudmore Grove	Bed 4, beneath the gravels	THAA*	2	0.515471	0.01503	0.231082	0.00206016	0.155896	4.17351e-05	0.281624	0.00019308	0.134307	0.00673199		212.26	27.6749	172.595	20.4902	64.2351	2.81831	431.122	12.2776	170.046	7.32157	98.2473	7.41711
0856uH*	Valvata	piscinalis	Cudmore Grove	Bed 4, beneath the gravels	THAA*	2	0.388907	0.00854046	0.139036	0.0025426	0.073888	0.000864054	0.227283	0.000183718	0.0827265	0.00062996		299.89	52.7746	317.729	54.0434	199.6	3.98639	889.137	7.31502	308.904	5.72412	174.345	5.97302
0857uH*	Valvata	piscinalis	Cudmore Grove	Bed 4, beneath the gravels	THAA*	2	0.510098	0.00212194	0.24618	0.00163648	0.189104	0.00521837	0.316425	0.00686929	0.116601	0.000142402		248.89	10.2199	192.804	7.64818	59.7749	2.12153	467.797	17.6585	207.751	7.24792	96.9175	5.44216
0858uH*	Valvata	piscinalis	Cudmore Grove	Bed 4, beneath the gravels	THAA*	2	0.558631	0.00296101	0.261813	0.00037975	0.213177	0.00132577	0.330164	0.000849287	0.147081	0.000814311		284.854	3.43231	214.093	0.571709	70.3191	0.160567	499.053	10.9207	205.079	1.27877	94.3957	2.70896
0295uH6	Valvata	piscinalis	Purfleet	Greenlands Shell Bed, 6	THAA6	2	0.615998	0.0448542	0.35519	0.00990183	0.317411	0.0341726	0.435238	0.0266243	0.177019	0.0111141		153.212	1.80691	117.72	0.282664	27.9111	2.15897	282.187	17.2917	125.707	4.00717	59.0753	0.490246
0296uH6	Valvata	piscinalis	Purfleet	Greenlands Shell Bed, 6	THAA6	2	0.620158	0.0106197	0.352637	0.00888547	0.305901	0.0125742	0.425743	0.00886847	0.195077	0.00217621		180.642	0.2265	137.087	0.589382	34.235	2.16627	265.127	11.6133	128.754	2.65217	75.2171	0.292763
0490uH*	Valvata	piscinalis	Hoxne	2000, sample II, Back Pit Spit 3 (20-30)	THAA*	2	0.704703	0.0106499	0.355721	0.0063551	0.381436	ND	0.425528	0.00419595	0.179683	0.0150275		188.501	2.88122	121.548	2.2519	19.1864	6.08217	294.767	20.0047	127.667	7.77111	56.9197	2.57838
0491uH*	Valvata	piscinalis	Hoxne	2000, sample II, Back Pit Spit 3 (20-30)	THAA*	2	0.632705	0.0183457	0.340987	ND	0.373319	0.0172473	0.441164	0.0187209	0.179515	0.0191414		193.256	10.2802	136.453	6.87129	26.5541	1.08037	280.385	20.0659	139.76	1.42011	67.5052	1.13414
0492uH*	Valvata	piscinalis	Hoxne	2000, sample II, Back Pit Spit 3 (20-30)	THAA*	2	0.581707	0.0429057	0.301738	0.000473325	0.249152	0.00790081	0.433896	0.000981324	0.198408	0.00366924		234.872	4.05911	158.777	2.05659	39.6648	0.531241	317.93	2.4943	153.242	1.71127	68.8534	0.703785
0493uH*	Valvata	piscinalis	Hoxne	2000, sample II, Back Pit Spit 3 (20-30)	THAA*	2	0.698446	3.4217e-05	0.334175	ND	0.455873	0.00872265	0.467159	0.0206034	0.29141	0.0293722		156.761	0.292538	98.0619	0.645443	17.7886	0.442865	292.855	5.28642	115.366	4.21658	44.0065	1.0132
0494uH*	Valvata	piscinalis	Hoxne	2000, Sq1, Spit 5 (40-50) Sample 5	THAA*	2	0.649161	0.000759285	0.366407	0.00429503	0.40323	ND	0.463347	0.0120845	0.230634	0.0100626		177.369	2.61108	121.288	0.268576	18.5904	4.56812	259.839	1.74779	122.853	1.95974	55.1583	7.49461
0495uH*	Valvata	piscinalis	Hoxne	2000, Sq1, Spit 5 (40-50) Sample 5	THAA*	2	0.657272	0.0149919	0.376792	0.00212393	0.490473	0.018156	0.459143	0.000266259	0.228759	0.0146423		197.921	0.0870284	130.528	0.601073	22.218	0.116451	317.418	28.6338	142.118	1.44074	60.1761	7.18406
0496uH*	Valvata	piscinalis	Hoxne	2000, Sq1, Spit 5 (40-50) Sample 5	THAA*	2	0.635052	0.0580389	0.362635	0.0063722	0.459013	0.00521405	0.490991	0.00130199	0.264681	0.0105519		190.178	2.21742	114.87	0.336117	19.2853	0.364722	259.698	17.1113	127.956	1.92453	54.4593	1.21618
0497uH*	Valvata	piscinalis	Hoxne	2000, Sq1, Spit 5 (40-50) Sample 5	THAA*	2	0.621049	0.0160248	0.386308	4.38959e-05	0.500507	0.0151314	0.474799	0.00903557	0.297969	0.0454301		158.973	5.20689	102.297	3.27279	16.2394	0.866967	240.82	16.8233	102.034	3.01639	41.8675	1.63141
0594uH*	Valvata	piscinalis	Hoxne	2000 Back Pit (12)	THAA*	2	0.471642	0.000668057	0.249113	0.000141637	0.145049	0.00275975	0.28481	0.00744223	0.15836	0.00361798		171.56	0.476879	136.356	2.25227	40.8958	0.841359	283.856	6.14687	113.98	0.739663	58.5203	0.0386454
0595uH*	Valvata	piscinalis	Hoxne	01 (50)	THAA*	2	0.437472	0.000725629	0.222514	0.000252671	0.0651536	0.00143105	0.322973	0.00818941	0.172987	0.0041314		228.591	1.15692	220.336	1.18035	106.735	1.10374	510.891	5.55875	170.905	0.253047	85.4291	1.93574
0596uH*	Valvata	piscinalis	Hoxne	01 (50)	THAA*	2	0.244691	0.00375574	0.103911	0.000372442	0.0237083	0.000531	0.226098	0.00882251	0.0927048	0.0178678		352.647	5.65051	431.465	12.2069	352.473	8.76006	960.569	9.69096	256.568	2.97335	147.356	1.67227
0898uH*	Valvata	piscinalis	West Runton	West Runton Freshwater Bed	THAA*	2	0.572936	0.0749403	0.269098	0.0033036	0.0965624	0.00949992	0.346724	0.00420007	0.223252	0.0237298		244.246	1.05756	200.62	3.37272	71.6545	0.353914	477.675	10.092	252.935	1.68108	153.672	3.4022
0899uH*	Valvata	piscinalis	West Runton	West Runton Freshwater Bed	THAA*	2	0.669648	0.000663244	0.438514	0.000577078	0.263847	0.0044783	0.552706	0.000572838	0.304239	0.00674438		257.048	3.58681	182.959	0.0804124	24.2304	0.125572	463.832	5.18359	205.77	1.07645	95.0381	0.0163493
0900uH*	Valvata	piscinalis	West Runton	West Runton Freshwater Bed	THAA*	2	0.593199	0.00217133	0.371587	0.00167207	0.178804	0.00347892	0.480115	0.0029789	0.243213	0.000542509		282.445	9.69442	206.129	10.0353	37.1274	0.612407	464.572	57.4653	236.639	6.35923	111.91	2.51909
0901uH*	Valvata	piscinalis	West Runton	West Runton Freshwater Bed	THAA*	2	0.689815	0.00101803	0.44757	0.000574575	0.245433	0.00472905	0.57508	0.00194144	0.301649	0.00363305		270.67	5.72932	191.632	0.0134825	24.996	0.0273813	503.056	1.22734	217.703	0.428906	95.2988	1.61311
																		0	0	0	0	0	0	0	0	0	0	0	0
0128uF	Bithynia	tentaculata	Stratford-upon-Avon	23.5.78 (modern)	FAA	2	0	0	0	0	0.124019	0.000416983	0	0	0	0		21.867	1.19469	12.9694	1.00141	55.639	0.0409074	91.279	0.999938	36.1983	0.0681838	5.50946	0.636808
0129uF	Bithynia	tentaculata	Stratford-upon-Avon	23.5.78 (modern)	FAA	2	0	0	0	0	0.168365	0.000181107	0	0	0	0		16.1925	1.07672	13.0792	0.886023	39.5598	0.142768	85.1321	5.19572	31.5317	0.243806	6.18225	0.865884
0130uF	Bithynia	tentaculata	Stratford-upon-Avon	23.5.78 (modern)	FAA	2	0.0860433	ND	0.10323	0.00116303	0	0	0.358381	0.0524037	0	0		82.8623	10.0999	99.4753	6.88892	20.6503	1.03914	82.8176	3.19202	29.5486	0.393548	10.8817	1.22443
0131uF	Bithynia	tentaculata	Stratford-upon-Avon	23.5.78 (modern)	FAA	2	0.109325	0.00975482	0.0819439	0.00115066	0.132361	2.96006e-05	0.556249	0.0098604	0	0		75.7728	1.88609	79.4644	1.5952	53.933	0.690013	296.734	28.377	248.441	6.92541	63.0534	0.818815
0272uF	Bithynia	tentaculata	Stratford-upon-Avon	23.5.78 (modern)	FAA	2	0.192203	0.00164044	0	0	0.212237	0.000101471	0.0848926	ND	0	0		21.3822	0.530944	16.7204	0.113315	42.2003	0.952704	79.1862	21.3946	49.5948	2.56337	17.5747	2.87959
0273uF	Bithynia	tentaculata	Stratford-upon-Avon	23.5.78 (modern)	FAA	2	0.267604	0.00183724	0	0	0.337228	0.0269591	0.0906557	0.0112899	0	0		48.2939	0.193571	32.3809	0.604586	57.7465	1.68334	110.455	12.2	93.5557	1.2034	30.4639	1.23731
0480uF	Bithynia	tentaculata	Stanwick, Northamptonshire	ST37, July 2001	FAA	2	0.349894	0.00264745	0.0898777	0.000784004	0.500848	0.00287544	0.104565	0.00101755	0	0		70.9288	2.60383	55.4139	1.11977	62.1805	2.53327	121.117	0.050883	142.935	4.89066	38.554	0.454864
0481uF	Bithynia	tentaculata	Stanwick, Northamptonshire	ST37, July 2001	FAA	2	0.342365	0.00148591	0	0	0.468511	0.00787365	0.0807812	0.00324178	0	0		82.1277	0.622414	49.202	0.375138	67.1232	2.15261	159.967	1.61767	120.368	3.5184	46.0192	2.09121
0482uF	Bithynia	tentaculata	Stanwick, Northamptonshire	ST37, July 2001	FAA	2	0.324842	0.00845539	0.0940663	0.000755908	0.508699	0.00981269	0.120101	0.00718342	0	0		70.0486	1.80752	51.8483	0.014146	62.5463	2.19826	121.757	5.7612	136.205	0.850348	39.0827	1.46574
0520uF	Bithynia	tentaculata	Stanwick, Northamptonshire	ST37, July 2001	FAA	2	0.343411	0.00536308	0.103641	2.44851e-05	0.530168	0.0105434	0.166326	0.00892269	0	0		70.0209	4.33084	49.6982	2.82579	58.7502	0.353013	145.148	13.0832	127.231	1.69363	34.159	0.346072
0521uF	Bithynia	tentaculata	Stanwick, Northamptonshire	ST37, July 2001	FAA	2	0.358876	0.0118231	0.0800686	0.00340645	0.518899	0.00541428	0.132263	0.00675029	0	0		69.0147	0.659205	47.7715	0.742842	54.645	1.57764	121.06	7.74292	117.028	2.21155	36.4905	0.890552
0522uF	Bithynia	tentaculata	Stanwick, Northamptonshire	ST37, July 2001	FAA	2	0.354843	0.00333419	0	0	0.533978	0.00106719	0.133122	0.0105685	0	0		65.1245	0.0806661	36.7477	0.0547974	46.6395	0.407749	103.464	3.71723	105.946	1.71153	30.6656	2.3603
0523uF	Bithynia	tentaculata	Stanwick, Northamptonshire	ST37, July 2001	FAA	2	0.324706	0.00591753	0	0	0.485595	0.000777983	0.115582	4.97612e-05	0	0		58.307	0.0987652	32.7887	0.56109	49.4414	1.5095	127.944	13.3387	96.1457	3.45846	34.0769	0.237208
0524uF	Bithynia	tentaculata	Stanwick, Northamptonshire	ST37, July 2001	FAA	2	0.369327	0.00542471	0.0973775	0.00431861	0.569498	0.00732903	0.146589	0.00343756	0	0		72.2714	1.19499	52.8059	1.09271	50.7813	3.20674	113.183	5.97574	128.495	4.42195	39.7443	0.0279878
0247uF	Bithynia	tentaculata	Cassington	60	FAA	2	0.499697	0.00209586	0.17718	0.00540229	0.756003	0.013759	0.229377	0.00289974	0	0		126.948	1.55551	66.5195	0.288907	50.8329	0.665922	168.631	5.41372	169.556	0.458785	39.9865	0.404325
0248uF	Bithynia	tentaculata	Cassington	60	FAA	2	0.478896	0.0075104	0.156394	0.00197549	0.755589	0.00265733	0.211421	0.000903676	0.233399	0.330076		100.551	1.87377	50.8858	1.24058	47.5893	0.928955	179.663	1.5139	149.329	2.87993	42.8451	13.3585
0884uF	Bithynia	tentaculata	Cassington	60	FAA	2	0.457347	0.00126091	0.189194	0.0022924	0.758916	0.00360319	0.222634	0.00316239	0.0770273	0.000395457		95.4823	0.839017	46.6994	0.23878	44.6044	0.418704	190.375	0.9848	119.345	0.0527774	47.0309	0.615705
0885uF	Bithynia	tentaculata	Cassington	60	FAA	2	0.493132	0.000695402	0.201195	0.000595985	0.730768	0.000374317	0.22737	0.000132862	0.0962108	0.00106825		81.0463	0.282487	52.0582	0.250394	36.3784	0.883178	130.785	7.2406	124.747	1.00305	41.6721	0.828412
0260uF	Bithynia	tentaculata	Shropham	Ip	FAA	2	0.532421	0.0042722	0.191455	0.0174168	0.828729	0.0016824	0.289733	0.00124711	0.10405	0.000465549		128.586	1.79378	63.0382	0.649016	39.5242	0.287785	167.087	1.00892	152.76	0.645776	54.5574	0.116662
0261uF	Bithynia	tentaculata	Shropham	Ip	FAA	2	0.545232	0.00188634	0.192215	0.00988939	0.760287	0.0296202	0.297257	0.00296824	0.12163	0.000584869		118.195	0.871905	66.0753	0.297398	39.9112	1.41564	157.679	7.24237	187.729	3.70226	51.1347	0.391747
0895uF	Bithynia	tentaculata	Coston	Ip IIb, 15-25 cm	FAA	2	0.583417	0.000648648	0.230635	4.10025e-05	0.824529	0.000362458	0.305711	0.00103833	0.122829	0.000577293		91.9935	3.68816	56.2406	2.03419	37.3265	0.105902	210.289	6.94988	205.979	2.18633	59.4332	1.18872
0896uF	Bithynia	tentaculata	Coston	Ip IIb, 15-25 cm	FAA	2	0.602534	0.00367596	0.223675	0.00167925	0.741787	0.0925576	0.27718	0.000863977	0.112332	0.000175348		139.388	0.339713	82.0571	0.111352	37.4576	2.87107	138.83	19.5931	207.205	1.54158	64.1777	0.0281861
0897uF	Bithynia	tentaculata	Coston	Ip IIb, 15-25 cm	FAA	2	0.597829	0.000678356	0.243527	0.000198006	0.678818	0.0131206	0.318101	0.000519317	0.12408	0.00031277		111.09	0.171238	68.3212	0.0609622	32.4194	0.249466	203.685	15.0558	194.79	0.0252965	58.7711	0.444384
0957uF	Bithynia	tentaculata	Trafalgar Square	New Zealand House Foundation 1957	FAA	2	0.587266	0.00269327	0.214992	0.00670736	0.698044	0.000755274	0.265156	0.00368206	0.10195	0.00167825		94.7492	0.856903	51.3249	0.274104	32.0662	0.548101	153.615	3.2602	135.31	1.24309	48.5902	0.344811
0305uF	Bithynia	tentaculata	Deeping St. James	sample 8	FAA	2	0.424027	0.0582558	0	0	0.592779	0.000372494	0.294849	0.0194452	0	0		44.2761	0.459507	13.9654	0.613454	16.0531	0.671018	98.8167	5.27911	59.036	0.275923	22.1958	1.16187
0306uF	Bithynia	tentaculata	Deeping St. James	sample 8	FAA	2	0.546321	0.00284093	0.218072	0.0190646	0.740873	0.0121426	0.294924	0.000674764	0.104225	0.000625329		105.378	2.86546	51.8716	0.00839418	35.0461	1.39108	144.876	7.48019	138.68	9.71339	46.8502	3.15184
0531uF	Bithynia	tentaculata	Deeping St. James	DSJ34, July 2001	FAA	2	0.592849	0.00322705	0.261409	0.000355553	0.660088	0.0193223	0.316452	0.000427168	0.121895	0.0152785		135.907	2.07673	82.4971	1.00027	41.2403	0.988512	190.069	4.25588	221.963	4.25029	76.3978	5.5895
0287uF	Bithynia	tentaculata	Funthams Lane	Sample 3 Unit 3 a	FAA	2	0.581746	0.00108796	0.277311	0.00248317	0.668588	0.0272618	0.442501	0.00180715	0.158322	0.00246225		92.1225	0.676241	52.1253	0.236043	30.8487	0.809865	170.17	17.7305	159.405	2.54313	50.3062	3.15082
0288uF	Bithynia	tentaculata	Funthams Lane	Sample 3 Unit 3 a	FAA	2	0.600479	0.00237945	0.276095	0.00187357	0.724046	0.0717254	0.372439	0.00274177	0.138979	0.00284403		103.859	0.424381	54.5867	0.363536	26.9981	1.44548	140.923	9.32845	137.918	2.31504	52.4948	1.77593
0289uF	Bithynia	tentaculata	Funthams Lane	Sample 3 Unit 3 a	FAA	2	0.582703	0.00209059	0.279608	0.000989725	0.528483	0.00995515	0.391189	0.00811324	0.1479	0.00801501		135.68	0.716633	85.1846	1.20227	42.788	0.249325	181.984	14.4286	214.953	0.852703	81.055	1.45557
1140uF	Bithynia	tentaculata	Funthams Lane	Unit G3	FAA	2	0.632458	0.00482218	0.275753	0.00358014	0.677785	0.00751727	0.400502	0.0014009	0.328373	0.0117445		118.468	1.18625	72.9856	0.417374	31.8878	0.516008	233.273	6.58155	240.94	0.855262	72.8576	0.420976
1141uF	Bithynia	tentaculata	Funthams Lane	Unit G3	FAA	2	0.614888	0.00251829	0.284708	0.00076767	0.736994	0.0467742	0.421658	0.00512263	0.219045	0.00353226		136.439	1.85448	82.1473	0.0142623	34.0232	1.44853	140.634	6.09174	239.03	7.30582	67.2943	0.17707
1142uF	Bithynia	tentaculata	Funthams Lane	Unit G3	FAA	2	0.585194	0.000492885	0.272254	0.00349144	0.79805	0.0111692	0.462286	0.00494399	0.278456	0.0121722		149.842	2.85614	82.4649	0.781229	47.0903	0.19036	231.589	0.985375	259.185	6.93705	81.9987	0.345086
1143uF	Bithynia	tentaculata	Funthams Lane	Unit G3	FAA	2	0.624281	0.00119039	0.270405	0.000857881	0.941673	0.0057632	0.394511	0.00237398	0.158607	0.0052716		144.881	6.9817	89.358	3.10693	35.7285	0.282488	132.315	3.96026	214.235	3.3001	73.9879	0.416057
1144uF	Bithynia	tentaculata	Funthams Lane	Unit G3	FAA	2	0.587312	0.006883	0.271617	0.00124153	0.202786	0.000638457	0.313696	0.00209169	0.284189	0.0193543		91.8651	2.06826	51.4885	0.30809	72.7345	0.277552	222.72	5.46195	152.04	1.25734	56.978	1.58008
1145uF	Bithynia	tentaculata	Funthams Lane	Unit G3	FAA	2	0.637831	0.000542196	0.253201	0.0022525	0.931329	0.0048883	0.426315	0.00164867	0.215988	0.00479137		182.757	2.90374	90.4308	1.41239	60.5219	0.523571	213.228	5.73906	288.658	3.19223	106.597	0.956571
1146uF	Bithynia	tentaculata	Funthams Lane	Unit G3	FAA	2	0.612163	0.0018325	0.231327	0.00337548	0.83364	0.0098122	0.359118	0.00161276	0.200862	0.0015202		108.072	4.10864	43.8549	1.35186	29.2937	0.828162	186.783	0.717532	123.884	1.45166	46.3221	1.60109
1147uF	Bithynia	tentaculata	Funthams Lane	Unit G3	FAA	2	0.609856	0.00184921	0.292289	0.00132358	0.900416	0.00386353	0.431543	0.000262023	0.207796	0.00196992		117.801	1.96521	75.0094	0.728786	26.2309	0.0994199	105.292	4.22905	175.023	0.0687846	58.3614	1.30592
1148uF	Bithynia	tentaculata	Funthams Lane	Unit G3	FAA	2	0.602032	0.00923207	0.284219	0.0016177	0.81681	0.0244626	0.417937	0.00286201	0.275347	0.036681		106.858	1.77417	67.9172	0.997509	25.8312	0.495658	118.759	0.432929	167.761	0.34306	63.2021	2.94308
1149uF	Bithynia	tentaculata	Funthams Lane	Unit G3	FAA	2	0.609355	0.00963563	0.290058	0.00219518	0.797004	0.00598919	0.420619	0.00114977	0.258371	0.00311047		107.16	0.326319	67.9789	0.266818	27.7823	0.543357	140.046	0.704668	173.982	0.852368	63.9837	0.999036
1150uF	Bithynia	tentaculata	Funthams Lane	Unit G3	FAA	2	0.596774	0.000294797	0.303271	0.00322477	0.650891	0.0337285	0.44628	0.015723	0.238952	3.61413e-05		120.691	1.16206	81.7203	0.333794	33.5728	0.731607	181.463	23.1222	203.117	0.903365	66.7594	0.0316485
1151uF	Bithynia	tentaculata	Funthams Lane	Unit G3	FAA	2	0.569331	0.000789203	0.272636	0.00122068	0.688289	0.0328239	0.454457	0.0254744	0.255775	0.0173077		126.164	1.32401	80.7956	0.0676968	39.113	0.0921694	272.969	9.78575	232.507	1.47118	71.1725	1.45113
1152uF	Bithynia	tentaculata	Funthams Lane	Unit G3	FAA	2	0.623952	0.00243732	0.312884	0.00290363	0.901794	0.00651716	0.422804	0.00906977	0.19716	0.0056225		139.848	7.80335	81.8041	2.65998	31.1403	0.990817	131.969	13.5028	204.881	7.36436	64.1618	3.38322
1153uF	Bithynia	tentaculata	Funthams Lane	Unit G3	FAA	2	0.644614	0.00547652	0.316266	2.67461e-05	0.791644	0.00536988	0.438695	0.0208507	0.216364	0.000771567		117.69	2.44816	80.7892	0.0829573	25.02	0.181254	174.026	22.0789	208.62	2.61175	65.0872	0.612671
1201uF	Bithynia	tentaculata	Funthams Lane	Unit G3	FAA	2	0.639411	0.00475398	0.318299	0.00336007	0.902582	0.00989225	0.413586	0.00608285	0.190434	0.00150963		100.321	6.27925	62.3492	1.19207	21.8506	0.0753329	83.0725	25.734	141.847	3.26667	47.6316	3.71639
1202uF	Bithynia	tentaculata	Funthams Lane	Unit G3	FAA	2	0.601212	0.00277334	0.263812	0.0024114	0.874353	0.011323	0.368827	0.00650849	0.174847	0.00100508		114.138	1.9565	64.8495	2.96994	28.3354	0.299582	119.274	4.17336	181.489	1.9166	54.4532	0.0679673
1203uF	Bithynia	tentaculata	Funthams Lane	Unit G3	FAA	2	0.618691	0.00139006	0.325682	0.00413172	0.852972	0.0256758	0.441958	0.00406712	0.189468	0.00329659		121.011	0.0515681	77.3377	3.76049	28.4705	0.0465605	166.321	18.2333	194.281	2.47312	64.7073	0.661271
1204uF	Bithynia	tentaculata	Funthams Lane	Unit G3	FAA	2	0.63578	0.00151344	0.314726	0.00721134	0.895846	0.0177939	0.436543	0.00986651	0.209323	0.00752765		120.836	0.368635	63.248	1.08291	25.2468	0.00366326	173.344	7.24602	188.04	1.126	51.8381	0.35789
1205uF	Bithynia	tentaculata	Funthams Lane	Unit G3	FAA	2	0.631168	3.73672e-05	0.316247	0.00146854	0.652393	0.00714499	0.423625	0.00468927	0.177855	0.00933356		121.36	0.901168	79.3199	1.92911	31.5968	0.438245	190.109	13.9898	211.935	3.5328	64.8653	0.437345
1238uF	Bithynia	tentaculata	Funthams Lane	Unit G3	FAA	2	0.597385	0.0010443	0.290161	0.00145096	0.776828	0.00865149	0.444049	0.00486485	0.205153	0.0214643		118.919	1.35876	80.9721	1.93944	34.2873	0.0141459	217.815	11.0298	224.453	3.37509	64.8425	0.664145
1239uF	Bithynia	tentaculata	Funthams Lane	Unit G3	FAA	2	0.636184	0.000878084	0.319445	0.00325146	0.809281	0.00201584	0.421903	0.00232248	0.208763	7.51599e-05		130.17	0.490645	77.117	2.17098	31.0649	1.04421	191.094	41.3802	226.274	3.47662	59.6935	1.21177
1240uF	Bithynia	tentaculata	Funthams Lane	Unit G3	FAA	2	0.637727	0.00166915	0.323612	0.000669118	0.896325	0.00525061	0.444859	0.00075856	0.194013	0.00210036		142.056	0.605823	91.172	2.18312	28.2073	2.43872	131.06	50.6722	236.008	5.51199	70.0441	1.49321
1241uF	Bithynia	tentaculata	Funthams Lane	Unit G3	FAA	2	0.59344	0.000538534	0.287756	0.00110599	0.839764	0.00426031	0.426715	0.00205981	0.173065	0.00198213		131.946	1.52179	85.8539	0.348835	36.2497	1.35953	154.101	25.0105	239.553	3.78357	62.4939	1.37309
1242uF	Bithynia	tentaculata	Funthams Lane	Unit G3	FAA	2	0.616072	0.0112918	0.282195	0.000927739	0.813921	0.0267231	0.429502	0.00271667	0.220276	0.000758773		84.2152	1.1921	56.5651	0.275553	24.9807	0.613577	201.981	5.71584	179.89	1.04468	51.3917	0.182455
1243uF	Bithynia	tentaculata	Funthams Lane	Unit G3	FAA	2	0.610079	0.000340761	0.261393	0.00110773	0.904985	0.00165434	0.395189	0.0042956	0.172059	0.00159181		126.869	0.777917	63.851	1.07996	35.9453	0.62178	170.533	9.85078	196.081	0.60452	49.9544	0.679718
0859uF	Bithynia	tentaculata	Cudmore Grove	Bed 4, beneath the gravels	FAA	2	0.648277	0.000282329	0.352654	0.000649397	0.45554	0.00446184	0.432179	0.00135787	0.170656	0.000131018		115.314	2.60869	60.0429	1.10334	26.4302	0.142308	156.469	2.73984	153.655	0.609961	54.9787	1.31459
0888uF	Bithynia	tentaculata	Cudmore Grove	Bed 4, beneath the gravels	FAA	2	0.628163	0.000178842	0.404256	0.00127373	0.147711	0.00348746	0.448663	0.00149977	0.185432	0.00103576		90.7434	2.31749	54.336	0.742713	42.702	0.182347	156.396	2.6399	149.092	0.427403	45.8544	1.50339
0889uF	Bithynia	tentaculata	Cudmore Grove	Bed 4, beneath the gravels	FAA	2	0.704528	0.000406263	0.442074	0.00150299	0.601634	0.0292088	0.539046	0.00135831	0.22333	0.000522282		95.4381	0.799111	61.3717	0.00209511	14.5285	0.140882	148.035	9.63013	167.888	0.171904	55.257	0.883122
0890uF	Bithynia	tentaculata	Cudmore Grove	Bed 4, beneath the gravels	FAA	2	0.676967	0.000242154	0.368456	0.00184698	0.748166	0.00877757	0.466989	0.00610552	0.193705	0.000124263		95.7026	2.06145	47.7514	0.550209	16.3751	0.0800302	153.545	0.677211	122.115	0.607724	41.6198	1.5304
0124uF	Bithynia	tentaculata	Purfleet	Greenlands Shell Bed, 6	FAA	2	0.647905	0.00190006	0.409412	0.0248631	0.455357	0.00772144	0.603914	0.000367396	0.314459	0.00653204		98.7976	5.99977	70.3386	1.99059	20.9098	0.415588	116.934	1.33193	226.026	3.64489	61.1098	2.23386
0125uF	Bithynia	tentaculata	Purfleet	Greenlands Shell Bed, 6	FAA	2	0.721899	4.16807e-05	0.481489	0.00166553	0.81796	0.0125199	0.59356	0.00193735	0.297409	0.00189036		164.212	0.59793	97.1284	0.214657	17.2044	0.123422	118.906	17.3942	249.154	1.52281	76.9592	1.29392
0334uF	Bithynia	tentaculata	Purfleet	Greenlands Shell Bed, 6	FAA	2	0.782767	0.00385002	0.55768	0.00429752	0.295385	0.417737	0.594679	0.000842076	0.311602	0.00365598		126.992	0.087839	71.4708	0.154352	11.5689	4.23288	185.404	5.05412	190.691	0.640512	58.9796	0.728852
0335uF	Bithynia	tentaculata	Purfleet	Greenlands Shell Bed, 6	FAA	2	0.75072	0.000384064	0.509399	0.00141192	0	0	0.600626	0.00214863	0.281616	0.0052152		102.953	1.17927	64.5388	0.441436	6.31368	0.119168	162.475	1.60148	173.637	0.839757	50.0615	0.0881766
2100uF	Bithynia	tentaculata	Purfleet	Greenlands Shell Bed, 6	FAA	2	0.688854	0.000643142	0.418067	0.0397447	0.289873	0.00146504	0.462424	0.0706385	0.374523	3.88397e-05		93.675	2.6501	42.3138	0.322228	26.4047	0.759544	202.126	17.4898	150.853	18.7784	49.7221	2.3165
2101uF	Bithynia	tentaculata	Purfleet	Greenlands Shell Bed, 6	FAA	2	0.715983	0.00361586	0.450233	0.0193248	0.679541	0.0187724	0.589122	0.00595829	0.332023	0.0188793		110.4	0.875039	63.903	1.49021	13.2607	0.288322	155.907	8.24169	192.184	1.28264	56.3014	1.99621
2103uF	Bithynia	tentaculata	Purfleet	Greenlands Shell Bed, 6	FAA	2	0.734023	0.00360308	0.459224	0.0265188	0.568962	0.00969855	0.583052	0.0136292	0.321011	0.0100633		123.12	0.0536689	74.336	2.02187	14.8134	0.242904	165.175	12.7429	198.019	2.29739	60.518	1.22935
2106uF	Bithynia	tentaculata	Purfleet	Greenlands Shell Bed, 6	FAA	2	0.666379	0.00250943	0.425766	0.00091066	0.577307	0.0296394	0.627083	0.000988227	0.348644	0.0463683		216.654	1.8503	127.842	1.10911	32.4274	0.190183	356.501	37.2418	408.217	2.01806	109.776	6.69833
2107uF	Bithynia	tentaculata	Purfleet	Greenlands Shell Bed, 6	FAA	2	0.729023	0.000196428	0.496581	0.00762118	0.590236	0.00451562	0.606571	0.0161057	0.386262	0.0226593		112.552	1.19274	70.6955	0.00934349	15.0003	0.92529	167.34	10.6968	216.277	19.5229	62.2978	0.29425
2109uF	Bithynia	tentaculata	Purfleet	Greenlands Shell Bed, 6	FAA	2	0.628822	0.00328932	0.383212	0.000418058	0.638753	0.100864	0.592634	0.0147613	0.357075	0.00465812		158.45	1.59841	98.8855	2.07252	28.1129	1.03692	244.353	21.4024	298.272	8.71449	85.7225	1.50296
2110uF	Bithynia	tentaculata	Purfleet	Greenlands Shell Bed, 6	FAA	2	0.76745	0.00619314	0.544292	0.000537853	0.567645	0.0790666	0.589807	0.00237972	0.36437	0.0166964		136.364	1.5925	87.1919	0.240389	15.5048	0.33033	181.551	15.0128	265.113	3.12404	72.7736	0.568923
2113uF	Bithynia	tentaculata	Purfleet	Greenlands Shell Bed, 6	FAA	2	0.67267	0.00225446	0.448149	0.00101432	0.744747	0.00764359	0.618026	0.00571984	0.341437	0.00870304		149.231	1.04418	87.5354	0.477552	20.9499	0.36269	215.049	22.9787	251.199	6.0292	77.8501	0.472438
2114uF	Bithynia	tentaculata	Purfleet	Greenlands Shell Bed, 6	FAA	2	0.734375	0.00816395	0.493526	0.00254953	0.516751	0.0102619	0.625977	0.00405361	0.388237	0.00450919		150.438	2.71479	104.178	0.194388	19.738	0.386859	271.314	27.107	325.177	7.79723	90.713	0.262809
2121uF	Bithynia	tentaculata	Purfleet	Greenlands Shell Bed, 6	FAA	2	0.754304	0.00779981	0.529518	0.0039304	0.417649	0.00379921	0.63848	0.0172823	0.421404	0.0167083		113.648	1.45652	82.2217	1.14697	14.9485	0.822888	169.173	21.6429	237.029	3.02963	62.3455	0.502194
0268uF	Bithynia	tentaculata	Hackney	Sample 7	FAA	2	0.670864	0.0139981	0.41122	0.00590819	0.534598	0.0133556	0.565695	0.00868593	0.250086	0.00899358		101.818	1.28379	69.3601	1.01582	16.0426	0.616892	128.045	11.8863	195.204	9.9739	50.7059	1.54267
0269uF	Bithynia	tentaculata	Hackney	Sample 7	FAA	2	0.737508	0.00484617	0.401859	7.29705e-05	0	0	0.522263	0.00118294	0.205012	0.000384715		101.259	0.662157	66.8798	0.0152819	8.23426	0.0685854	167.799	13.4104	171.117	0.274881	49.2751	0.0888753
0506uF	Bithynia	tentaculata	Barnham	BEF92, Area III, 105, Spit 18	FAA	2	0.649544	0.000503802	0.349548	0.00206061	0.867122	0.0160242	0.606705	0.0125148	0.257539	0.00138834		426.091	12.9109	138.269	4.26788	51.6827	1.05615	218.349	17.2877	277.048	7.51787	137.515	3.58612
0128uH6	Bithynia	tentaculata	Stratford-upon-Avon	23.5.78 (modern)	THAA6	2	0.108973	0	0.026747	0	0.0649805	0	0.029072	0	0	0		1699.34	0	1256.77	0	937.09	0	2589.37	0	1121.54	0	617.308	0
0129uH6	Bithynia	tentaculata	Stratford-upon-Avon	23.5.78 (modern)	THAA6	2	0.153582	0	0.0420281	0	0.110361	0	0.0377246	0	0	0		430.183	0	410.843	0	231.765	0	804.378	0	337.989	0	117.219	0
0130uH6	Bithynia	tentaculata	Stratford-upon-Avon	23.5.78 (modern)	THAA6	1	0.0415128	ND	0.0226173	ND	0.00681797	ND	0.0211611	ND	0.0244531	ND		917.337	ND	457.412	ND	420.421	ND	3266.28	ND	417.61	ND	247.752	ND
0131uH6	Bithynia	tentaculata	Stratford-upon-Avon	23.5.78 (modern)	THAA6	1	0.0347628	ND	0.0197645	ND	ND	ND	0.0360726	ND	0.0233677	ND		8238.73	ND	5987.05	ND	4294.44	ND	17617.4	ND	5010.17	ND	3149.9	ND
0272uH6	Bithynia	tentaculata	Stratford-upon-Avon	23.5.78 (modern)	THAA6	2	0.165437	0.00170053	0.0435762	0.000914814	0.155083	0.00140919	0.0611218	0.0272855	0.0389755	0.00865577		444.08	21.7805	414.438	22.9993	197.69	12.2778	822.474	88.3802	360.54	7.84573	135.882	4.02584
0273uH6	Bithynia	tentaculata	Stratford-upon-Avon	23.5.78 (modern)	THAA6	2	0.25037	0.00205608	0.0606645	0.000315098	0.228138	0.00088151	0.0841721	0.00470285	0	0		602.119	2.6268	375.56	2.85829	204.771	2.26824	1279.33	30.6738	332.95	0.729431	162.646	1.33837
0480uH6	Bithynia	tentaculata	Stanwick, Northamptonshire	ST37, July 2001	THAA6	2	0.276245	8.97853e-05	0.0702856	0.000322169	0.381846	0.00235286	0.0892002	0.00237601	0.0339792	0.00183243		245.269	3.79028	257.226	1.41795	91.3964	1.54065	443.168	1.34727	229.076	2.67929	75.1885	0.108971
0481uH6	Bithynia	tentaculata	Stanwick, Northamptonshire	ST37, July 2001	THAA6	2	0.301522	0.00157392	0.0956615	0.000804467	0.376609	0.000736481	0.116694	0.00454706	0.0550827	0.0778987		255.373	12.7004	182.871	18.4982	161.204	2.38885	1071.89	25.055	330.271	5.41675	124.852	9.10691
0482uH6	Bithynia	tentaculata	Stanwick, Northamptonshire	ST37, July 2001	THAA6	2	0.228739	0.000479557	0.0646634	0.000259413	0.268151	0.000591449	0.0946742	0.00383182	0.059262	0.00403858		279.312	2.14033	286.571	2.6846	218.635	2.62728	1085.66	35.352	352.295	3.91023	147.681	0.319965
0520uH*	Bithynia	tentaculata	Stanwick, Northamptonshire	ST37, July 2001	THAA*	2	0.301639	0.0014752	0.0916029	0.00146132	0.348834	0.00228424	0.131085	0.00200136	0.0494624	0.00279508		404.987	59.0462	420.411	64.7859	135.282	1.48142	422.99	6.16044	325.534	4.4115	133.244	3.08509
0521uH*	Bithynia	tentaculata	Stanwick, Northamptonshire	ST37, July 2001	THAA*	2	0.359282	0.000637041	0.0865836	0.000468842	0.354029	0.00860283	0.130369	0.000233025	0.0464728	0.00166317		328.003	27.2902	289.358	33.6246	125.334	2.91289	401.481	16.1379	264.066	2.50014	135.365	0.802719
0522uH*	Bithynia	tentaculata	Stanwick, Northamptonshire	ST37, July 2001	THAA*	2	0.337135	0.0104145	0.0879521	0.000442302	0.338789	0.00718631	0.129293	0.00963471	0.0387649	0.00181745		379.372	1.38472	292.15	0.418881	117.04	2.78615	509.911	9.91078	280.07	1.31417	132.94	1.13854
0523uH*	Bithynia	tentaculata	Stanwick, Northamptonshire	ST37, July 2001	THAA*	2	0.356375	0.0102509	0.0940904	0.0025698	0.382801	0.00266863	0.112176	0.00154157	0	0		250.505	39.6356	222.552	43.0102	86.3752	0.979813	369.961	2.84887	216.129	2.47783	91.2587	0.789607
0524uH*	Bithynia	tentaculata	Stanwick, Northamptonshire	ST37, July 2001	THAA*	2	0.316097	0.00932841	0.0941535	0.000109493	0.390238	0.00344928	0.145057	0.00185736	0.0399717	0.0013242		299.809	1.42733	320.759	6.25144	111.202	2.87008	350.321	32.2747	276.661	8.7891	125.119	1.80048
0247uH6	Bithynia	tentaculata	Cassington	60	THAA6	2	0.498686	0.00516777	0.14875	0.00600195	0.454945	0.00594353	0.170342	0.00254742	0.106188	0.0125417		372.412	4.53	242.42	0.852288	72.5698	0.354463	566.384	47.6963	210.701	2.02218	90.9303	9.07852
0248uH6	Bithynia	tentaculata	Cassington	60	THAA6	2	0.446218	0.00271099	0.14837	0.00341128	0.432651	0.0137932	0.193634	0.0185267	0.117827	0.0285827		439.606	8.60533	337.918	8.95964	90.5184	2.47237	574.263	63.8286	298.38	3.19993	110.398	0.967205
0884uH*	Bithynia	tentaculata	Cassington	60	THAA*	2	0.392499	0.0014537	0.15524	7.90904e-05	0.357959	0.00496996	0.192362	0.00062099	0.0782583	0.00274035		421.211	2.4216	318.846	1.1205	102.517	0.969279	497.55	15.1942	264.334	0.171137	125.828	0.87881
0885uH*	Bithynia	tentaculata	Cassington	60	THAA*	2	0.440657	0.00220751	0.15979	0.00319288	0.415844	0.0453314	0.202779	0.0206389	0.0850885	0.000587344		392.116	16.402	272.2	12.8724	84.7464	0.719812	529.21	25.6756	236.331	3.79466	113.046	1.91055
0260uH6	Bithynia	tentaculata	Shropham	Ip	THAA6	2	0.434032	0.00156785	0.1392	0.00496458	0.443755	0.0208224	0.19599	0.00190535	0.0872671	0.00186295		405.513	6.96823	327.854	4.12493	80.7584	2.7534	501.103	110.921	273.02	1.51468	127.106	2.92548
0261uH6	Bithynia	tentaculata	Shropham	Ip	THAA6	2	0.497319	0.00510238	0.15983	0.00179187	0.481759	0.0406834	0.222378	0.010456	0.129134	0.0355943		344.619	1.51236	292.36	3.58719	66.6751	1.42382	501.885	50.5552	245.93	1.32052	97.8048	0.841399
0895uH*	Bithynia	tentaculata	Coston	Ip IIb, 15-25 cm	THAA*	2	0.465666	0.00314256	0.188177	0.00147521	0.558416	0.00530041	0.239554	0.00267194	0.145043	0.00660561		411.69	0.850708	345.327	1.3888	79.0757	0.130062	602.773	7.46036	307.157	1.86457	128.057	1.25072
0896uH*	Bithynia	tentaculata	Coston	Ip IIb, 15-25 cm	THAA*	2	0.493528	0.000259539	0.200293	0.000104815	0.352366	0.000348861	0.236197	0.00787978	0.133975	0.00803834		357.692	5.72023	352.494	2.20549	83.9703	0.765683	419.856	13.6966	315.097	3.76191	134.805	1.58025
0897uH*	Bithynia	tentaculata	Coston	Ip IIb, 15-25 cm	THAA*	2	0.457937	0.000173542	0.18906	9.52898e-05	0.374311	0.0113484	0.222457	0.00476025	0.0907029	0.00908585		340.597	1.79573	339.998	2.02423	78.7712	0.403685	641.683	2.09908	293.059	0.152207	130.986	1.84058
0957uH*	Bithynia	tentaculata	Trafalgar Square	New Zealand House Foundation 1957	THAA*	2	0.474393	0.00326914	0.173562	0.000516156	0.332103	0.00408045	0.218924	0.00174046	0.17213	0.0040016		165.676	0.775	180.401	3.68874	68.8958	0.223093	311.202	10.8125	177.564	0.979383	79.943	1.58878
0305uH6	Bithynia	tentaculata	Deeping St. James	sample 8	THAA6	2	0.447487	0.00635085	0.17268	0.00156077	0.358398	0.0104472	0.225551	0.0132501	0.10068	0.000459999		378.963	7.05926	293.912	1.47265	85.7184	0.804292	562.304	11.798	278.771	0.154325	122.301	5.83792
0306uH6	Bithynia	tentaculata	Deeping St. James	sample 8	THAA6	2	0.464919	0.0190901	0.186252	9.16087e-05	0.497501	0.000927339	0.250744	0.00865329	0.112785	0.0047496		594.752	4.60438	514.589	10.3877	119.56	0.549236	608.701	44.5547	458.977	18.1301	188.036	6.03485
0531uH*	Bithynia	tentaculata	Deeping St. James	DSJ34, July 2001	THAA*	2	0.500327	0.00667089	0.207902	0.00326952	0.40708	0.00499017	0.244474	0.00423976	0	0		289.108	5.67283	248.753	4.30919	63.7768	0.74804	578.646	11.4721	273.335	0.162851	129.055	11.4807
0287uH6	Bithynia	tentaculata	Funthams Lane	Sample 3 Unit 3 a	THAA6	2	0.476137	0.00192607	0.222284	0.00090793	0.50436	0.00153671	0.323743	0.00482117	0.116458	0.00430483		311.137	2.81611	292.687	0.175448	53.9312	0.341939	351.5	0.145711	242.554	0.874236	99.882	0.635721
0288uH6	Bithynia	tentaculata	Funthams Lane	Sample 3 Unit 3 a	THAA6	2	0.549345	0.00218185	0.254042	0.00192592	0.570627	6.92036e-05	0.346497	0.000562624	0.132373	0.000203923		241.731	4.17842	247.426	4.06142	41.3109	1.11375	342.729	14.0856	214.751	0.0751093	83.5714	0.312718
0289uH6	Bithynia	tentaculata	Funthams Lane	Sample 3 Unit 3 a	THAA6	2	0.506948	0.0105171	0.250683	0.00376059	0.564681	0.0102085	0.361615	0.0052544	0.145004	0.0140959		271	0.0031683	307.575	0.0731863	46.3219	0.373388	335.066	4.96811	242.535	0.049651	96.1341	1.18256
1140uH*	Bithynia	tentaculata	Funthams Lane	Unit G3	THAA*	2	0.586897	0.00153373	0.227909	0.00359065	0.473679	0.00530001	0.346851	0.00704995	0.157803	0.00557703		229.597	33.3473	210.918	43.6367	62.3424	0.457894	281.509	20.7967	260.809	5.82626	109.679	5.38528
1141uH*	Bithynia	tentaculata	Funthams Lane	Unit G3	THAA*	2	0.544912	0.00155781	0.233085	0.00153294	0.296943	0.00636101	0.344066	0.00265263	0.168666	0.00284117		246.91	2.00902	279.242	13.7853	64.6747	0.364777	289.941	21.545	266.276	1.88485	110.424	1.39785
1142uH*	Bithynia	tentaculata	Funthams Lane	Unit G3	THAA*	2	0.447789	0.00176957	0.19667	0.0030388	0.299163	0.00461045	0.292433	0.00902249	0.121539	0.00771246		302.516	46.1103	303.797	63.5122	104.49	1.25195	361.487	8.09265	392.985	6.94764	207.651	0.436613
1143uH*	Bithynia	tentaculata	Funthams Lane	Unit G3	THAA*	2	0.52779	0.00263382	0.188597	0.00493725	0.161746	0.00924974	0.27353	0.000422844	0.101735	0.00502895		302.118	8.08232	324.279	4.08234	125.189	3.79863	276.674	3.96064	278.766	6.41778	147.654	6.72127
1144uH*	Bithynia	tentaculata	Funthams Lane	Unit G3	THAA*	2	0.543208	0.00310326	0.243558	0.000435632	0.41239	0.00951219	0.369283	0.000787342	0.190693	0.0396694		288.935	4.49411	297.217	4.61936	57.9005	0.0341991	319.242	32.4564	265.879	3.21488	123.807	8.36283
1145uH*	Bithynia	tentaculata	Funthams Lane	Unit G3	THAA*	2	0.474484	0.064483	0.213225	0.00611217	0.27218	0.228739	0.335237	0.008235	0.172795	0.0281023		310.7	39.9694	298.643	54.0412	145.061	111.548	329.425	64.9399	352.297	69.431	163.134	11.7661
1146uH*	Bithynia	tentaculata	Funthams Lane	Unit G3	THAA*	2	0.541004	0.00592544	0.223701	0.00300509	0.376911	0.0112338	0.303549	0.0113269	0.14484	0.000794636		256.558	22.5601	209.129	41.6427	63.8856	0.334509	298.301	39.1291	269.789	6.26534	132.1	6.46033
1147uH*	Bithynia	tentaculata	Funthams Lane	Unit G3	THAA*	2	0.489895	0.00233351	0.213743	0.00225788	0.171841	0.00803533	0.33217	0.00580889	0.146992	0.00509932		269.489	3.17598	300.513	5.43662	105.015	4.83207	262.99	11.0222	247.802	1.57071	117.126	5.87284
1148uH*	Bithynia	tentaculata	Funthams Lane	Unit G3	THAA*	2	0.535542	0.00198226	0.248302	0.00301848	0.474291	0.0052348	0.372972	0.00586105	0.187789	0.00301598		281.033	1.16169	273.85	13.5198	46.474	0.807154	231.801	14.1991	243.761	0.390361	109.991	2.55468
1149uH*	Bithynia	tentaculata	Funthams Lane	Unit G3	THAA*	2	0.549577	0.00817055	0.242392	0.00618744	0.440614	0.000940193	0.352992	0.00427742	0.184796	0.00778476		176.933	39.4333	193.576	53.9489	47.8961	0.341706	220.47	14.0368	232.671	0.265508	101.994	4.58941
1150uH*	Bithynia	tentaculata	Funthams Lane	Unit G3	THAA*	2	0.514022	0.00870745	0.244527	0.00485516	0.45687	0.0388995	0.350521	0.00382263	0.176205	0.0323531		262.671	24.4214	259.546	1.01515	37.7575	23.3725	267.542	151.778	236.335	2.16103	105.877	6.03334
1151uH*	Bithynia	tentaculata	Funthams Lane	Unit G3	THAA*	2	0.384077	0.00127081	0.171392	0.000927116	0.154738	0.00495184	0.30635	0.00142854	0.126412	0.00398708		321.535	5.84096	382.782	41.9197	137.819	0.664623	527.375	109.582	340.564	10.0335	151.008	5.37987
1152uH*	Bithynia	tentaculata	Funthams Lane	Unit G3	THAA*	2	0.424377	0.000301032	0.184543	0.000964283	0.236263	0.00874466	0.280007	0.00766804	0.102552	4.82522e-05		372.26	0.850816	395.621	29.5804	124.665	6.82158	570.76	28.458	394.86	18.2139	211.761	12.8316
1153uH*	Bithynia	tentaculata	Funthams Lane	Unit G3	THAA*	2	0.545637	0.000113761	0.258438	0.00211257	0.301802	0.00885397	0.372878	0.0100917	0.173603	8.98385e-05		205.499	9.91038	228.532	38.6656	54.7493	0.358448	345.391	25.4621	273.871	7.78943	105.69	3.82832
1201uH*	Bithynia	tentaculata	Funthams Lane	Unit G3	THAA*	2	0.535925	0.00561876	0.245363	0.00217399	0.317963	0.00467201	0.318362	0.00338495	0.13439	0.0058918		161.073	13.1437	169.27	23.0365	52.9852	1.22604	234.681	3.69244	232.494	6.21579	98.5997	4.18993
1202uH*	Bithynia	tentaculata	Funthams Lane	Unit G3	THAA*	2	0.44323	0.00159824	0.204865	0.00133002	0.346614	0.00473896	0.271523	0.0118211	0.100642	0.00318887		353.824	19.6384	333.85	39.5067	79.2357	4.40078	361.975	59.8885	345.941	0.956133	166.223	1.35676
1203uH*	Bithynia	tentaculata	Funthams Lane	Unit G3	THAA*	2	0.526209	0.00232791	0.257685	0.00577331	0.370421	0.00692872	0.343391	0.0265698	0.147906	0.00209342		194.173	49.0628	189.704	55.0488	50.546	0.197432	212.802	4.59321	206.279	1.27736	91.5535	3.50902
1204uH*	Bithynia	tentaculata	Funthams Lane	Unit G3	THAA*	2	0.538194	0.00605161	0.253159	0.00127093	0.329042	0.0110648	0.289975	0.00121295	0.158971	0.00224083		288.065	0.394277	251.235	9.68477	53.1098	0.757092	308.724	1.53387	260.628	8.6263	107.746	3.33677
1205uH*	Bithynia	tentaculata	Funthams Lane	Unit G3	THAA*	2	0.229172	0.00159305	0.148231	0.000160704	0.0715371	0.000720956	0.117014	4.32408e-05	0.0417544	0.00297791		782.615	17.0271	555.936	32.785	254.593	8.79797	681.597	102.713	869.443	2.75956	615.52	5.60646
1238uH*	Bithynia	tentaculata	Funthams Lane	Unit G3	THAA*	2	0.270475	0.000854164	0.16267	0.000863546	0.106474	0.00166528	0.159935	0.00086125	0.056454	0.000215424		665.622	19.4981	731.078	5.56696	242.179	0.464431	1549.62	27.7349	882.615	1.22339	405.495	0.521269
1239uH*	Bithynia	tentaculata	Funthams Lane	Unit G3	THAA*	2	0.54833	0.00178689	0.264755	0.00387656	0.396143	0.00394749	0.317614	0.00390506	0.12902	0.00541411		300.187	19.0249	338.203	32.6103	64.11	5.72451	350.987	102.805	326.232	15.9079	126.554	5.05757
1240uH*	Bithynia	tentaculata	Funthams Lane	Unit G3	THAA*	2	0.424224	0.000372237	0.24236	8.44398e-05	0.214705	0.000523528	0.260875	0.000159139	0.0958235	0.00792458		364.808	8.60544	364.036	38.4879	95.1855	1.93468	517.215	86.679	447.081	2.09559	188.113	1.2403
1241uH*	Bithynia	tentaculata	Funthams Lane	Unit G3	THAA*	2	0.474969	0.00171819	0.221885	0.000499847	0.290161	0.00513444	0.312348	0.00371709	0.125246	0.000832221		242.987	0.820334	270.78	10.1782	65.447	1.41349	257.949	28.425	268.383	0.213463	98.6153	2.68605
1242uH*	Bithynia	tentaculata	Funthams Lane	Unit G3	THAA*	2	0.459761	0.000277704	0.220321	0.000527156	0.243829	0.0109898	0.282362	0.00559899	0.101058	0.00633554		261.763	19.4157	260.975	54.3312	72.9011	0.986364	385.035	100.124	311.148	0.233703	140.602	6.08165
1243uH*	Bithynia	tentaculata	Funthams Lane	Unit G3	THAA*	2	0.452599	8.458e-05	0.207802	0.00040431	0.292578	0.00130157	0.27776	0.00293076	0.10727	0.00386446		285.78	13.4101	302.139	25.5815	100.556	4.56072	546.298	6.70615	400.298	19.1629	163.669	12.1076
0859uH*	Bithynia	tentaculata	Cudmore Grove	Bed 4, beneath the gravels	THAA*	2	0.516639	0.00339615	0.314869	0.00261188	0.218938	0.00017837	0.357824	0.00197939	0.136243	0.000440856		257.743	5.41009	277.268	3.80042	48.2292	1.66566	311.486	7.52285	263.264	7.59124	115.311	6.99048
0888uH*	Bithynia	tentaculata	Cudmore Grove	Bed 4, beneath the gravels	THAA*	2	0.5353	0.00186278	0.283485	0.00149348	0.343188	0.00223457	0.347809	0.00307047	0.124941	7.23506e-05		226.686	3.03138	228.128	0.797672	38.6298	0.260886	371.078	3.01378	222.325	0.052673	102.514	0.764475
0889uH*	Bithynia	tentaculata	Cudmore Grove	Bed 4, beneath the gravels	THAA*	2	0.604123	0.00149769	0.37091	2.35808e-05	0.291763	0.0020627	0.427628	0.00138387	0.174608	0.00100829		190.464	1.61271	194.997	0.490709	27.0839	0.0372152	268.769	0.583774	172.249	0.748824	76.9803	0.301506
0890uH*	Bithynia	tentaculata	Cudmore Grove	Bed 4, beneath the gravels	THAA*	2	0.552516	0.00363413	0.330114	0.000856064	0.244614	0.00282663	0.348755	0.00242137	0.141431	0.000333305		229.88	3.22497	201.732	5.88357	43.1331	0.0434035	348.133	5.81359	211.501	0.0293346	101.658	2.73637
0125uH6	Bithynia	tentaculata	Purfleet	Greenlands Shell Bed, 6	THAA6	2	0.547812	0.0118082	0.441069	0.000709462	0	0	0.555584	0.00987888	0.272569	0.0032119		238.653	4.51961	333.405	1.02618	42.3634	10.7658	261.458	3.36379	313.553	5.32284	100.106	2.11812
2100uH*	Bithynia	tentaculata	Purfleet	Greenlands Shell Bed, 6	THAA*	2	0.687167	0.0077611	0.455489	0.00140428	0.228592	ND	0.52483	0.0250549	0.294315	0.0290766		137.182	8.88945	204.045	12.0827	19.5812	12.7335	167.295	103.047	228.979	9.33382	71.5852	1.76409
2101uH*	Bithynia	tentaculata	Purfleet	Greenlands Shell Bed, 6	THAA*	2	0.587145	0.00372818	0.417816	0.00512037	0.1785	ND	0.505867	0.0140391	0.250949	0.0117915		192.351	18.9083	254.503	14.5331	26.7866	12.7758	193.831	120.867	263.877	4.66261	95.2448	10.849
2103uH*	Bithynia	tentaculata	Purfleet	Greenlands Shell Bed, 6	THAA*	2	0.676854	0.00258448	0.437986	0.00550059	0.263272	0.0236133	0.539089	0.000466089	0.26806	0.0286553		166.166	11.2727	216.431	4.09371	33.8413	0.550028	377.622	138.022	223.457	2.68226	73.6875	6.79134
2106uH*	Bithynia	tentaculata	Purfleet	Greenlands Shell Bed, 6	THAA*	2	0.545077	0.00729903	0.324746	0.00215684	0.415959	0.0308193	0.51275	0.00418529	0.235394	0.0177044		428.071	35.6308	457.548	118.801	88.0499	3.85696	763.716	127.031	588.943	20.5429	213.505	18.5672
2107uH*	Bithynia	tentaculata	Purfleet	Greenlands Shell Bed, 6	THAA*	2	0.653754	0.00238336	0.437037	0.00180803	0.309195	0.0083136	0.514993	0.00924581	0.286336	0.0109417		169.566	12.7328	220.348	9.06836	22.0832	7.88288	188.047	105.665	227.507	2.65622	77.1872	6.09156
2109uH*	Bithynia	tentaculata	Purfleet	Greenlands Shell Bed, 6	THAA*	2	0.560182	0.000246943	0.341595	0.0136034	0.319179	ND	0.51175	0.0426523	0.253829	0.0162548		287.135	70.14	352.036	32.1605	28.0275	26.2648	224.537	177.024	310.469	65.758	126.293	28.2071
2110uH*	Bithynia	tentaculata	Purfleet	Greenlands Shell Bed, 6	THAA*	2	0.663663	0.00611535	0.428216	0.00779148	0.283364	0.00873458	0.507749	0.00859933	0.296313	0.0243032		170.089	7.10057	183.393	0.418346	29.4184	3.97671	227.388	83.6106	220.698	9.48825	70.3231	0.704727
2113uH*	Bithynia	tentaculata	Purfleet	Greenlands Shell Bed, 6	THAA*	2	0.608076	0.0035585	0.417024	0.00937131	0.316713	ND	0.507273	0.0157254	0.267408	0.0226183		304.225	28.2645	381.048	3.60643	33.9371	23.7962	383.793	218.215	409.56	25.8573	156.848	9.58552
2114uH*	Bithynia	tentaculata	Purfleet	Greenlands Shell Bed, 6	THAA*	2	0.62733	0.00432878	0.434879	0.0146209	0	0	0.516076	0.0416757	0.286651	0.0202698		255.146	49.2175	384.181	29.3952	24.1377	18.4493	269.171	189.893	385.332	43.1074	146.431	25.0203
2121uH*	Bithynia	tentaculata	Purfleet	Greenlands Shell Bed, 6	THAA*	2	0.666083	0.00384737	0.476555	0.00631063	0	0	0.510159	0.0215973	0.287186	0.031098		178.442	23.7676	247.079	6.31986	19.6756	13.2929	196.421	133.68	253.674	20.0938	87.8711	10.388
0268uH6	Bithynia	tentaculata	Hackney	Sample 7	THAA6	2	0.495834	0.00221197	0.264531	0.00329082	0.212088	0.00226344	0.382805	0.00320618	0.190087	0.0738398		238.18	6.35357	277.11	4.65242	57.1124	1.5876	367.512	54.7953	269.668	4.91941	97.6082	5.88419
0269uH6	Bithynia	tentaculata	Hackney	Sample 7	THAA6	2	0.510742	0.101847	0.306089	0.00273929	0.205437	0.177916	0.42973	0.00426615	0.164365	0.00686753		185.274	16.4943	245.128	0.504217	26.573	3.73448	259.207	24.1512	237.925	1.38397	91.0088	1.63179
0506uH*	Bithynia	tentaculata	Barnham	BEF92, Area III, 105, Spit 18	THAA*	2	0.580634	0.00167833	0.354088	0.00227321	0.664374	0.0201134	0.569901	0.000230356	0.255814	0.00373594		442.867	9.17739	390.557	6.97662	43.5739	0.32698	373.69	5.82035	315.349	1.56909	137.923	4.67463
0303uF	Corbicula	fluminae	Rhine (Germany) near Cologne	modern	FAA	2	0.0197566	0.00121215	0.0211409	0.0298977	0.0927139	0.00183904	0.166458	0.0284665	0.497754	0.00962905		1530.86	27.1676	88.2083	2.1875	143.503	2.14235	1600.27	102.892	127.885	3.16306	49.5925	26.1294
0304uF	Corbicula	fluminae	Rhine (Germany) near Cologne	modern	FAA	2	0.0259268	0.00147171	1.15094	0.0113805	0.0904644	0.00143416	0	0	0	0		509.1	4.01195	87.5398	1.0639	67.1991	0.54019	697.473	18.0666	48.4761	0.565686	12.3765	1.01926
0093uF	Corbicula	fluminalis	Aveley	Purfleet Road, Section 6	FAA	2	0.74172	0.00341576	0.529496	0.00429537	0.497626	0.00413205	0.733089	0.0029447	0.363952	0.00162421		77.872	0.542	42.4937	0.116109	16.5812	0.288431	151.624	12.2048	178.447	1.13787	57.6073	1.02757
0094uF	Corbicula	fluminalis	Aveley	Purfleet Road, Section 6	FAA	2	0.766762	0.00538763	0.508125	0.000634816	0.704297	0.0359836	0.716551	0.0020141	0.33144	0.00204743		81.4578	0.200021	48.8157	0.245035	17.8211	0.700045	209.525	6.34812	212.04	0.0252937	63.6652	0.940556
0095uF	Corbicula	fluminalis	Aveley	Purfleet Road, Section 6	FAA	2	0.714855	0.00271502	0.462065	0.00151243	0	0	0.72096	0.00268322	0.317209	2.26696e-05		80.5582	0.968915	33.6557	0.28916	6.92896	0.244389	138.9	5.5055	136.02	0.145063	43.339	0.823284
0096uF	Corbicula	fluminalis	Aveley	Purfleet Road, Section 6	FAA	2	0.786776	0.00238049	0.520843	0.00225667	0.764337	0.00828018	0.728663	0.00230766	0.331587	0.000992722		91.6079	0.690759	54.4542	0.401447	17.8154	0.218559	228.308	6.98363	243.3	0.360684	75.555	1.53973
0301uF	Corbicula	fluminalis	Aveley	Purfleet Road, Section 6	FAA	2	0.798687	7.38324e-05	0.560142	0.0077197	0.750542	0.0127851	0.722174	0.00115063	0.353785	0.000244504		101.879	0.367324	52.4207	0.97445	19.2362	0.232321	228.059	3.07188	234.63	0.00893807	74.2636	0.0188102
0302uF	Corbicula	fluminalis	Aveley	Purfleet Road, Section 6	FAA	2	0.77231	0.00319432	0.523012	0.00592286	0	0	0.705292	0.0020728	0.328814	0.005428		73.3795	0.00631795	36.298	0.386422	6.88305	0.0634936	163.092	1.8709	139.289	0.212417	46.4369	0.219761
0318uF	Corbicula	fluminalis	Aveley	Purfleet Road, Section 6	FAA	2	0.738387	0.00314325	0.474003	0.00607003	#DIV/0!	#DIV/0!	0.71602	0.00269102	0.300663	0.00285062		95.938	0.0465957	27.1047	0.152591	0	0	126.58	5.08931	107.386	0.426382	34.4775	0.178832
0097uF	Corbicula	fluminalis	Stanton Harcourt	1981 original channel (oven dried?)	FAA	2	0.519223	0.0168022	0.305761	0.00614146	0.551296	0.0289938	0.685296	0.00185812	0.259058	0.00720543		113.439	2.63239	37.6402	0.962614	24.182	1.21383	143.182	7.95364	130.59	0.336443	36.543	0.335959
0098uF	Corbicula	fluminalis	Stanton Harcourt	1981 original channel (oven dried?)	FAA	2	0.568136	0.0189713	0.388808	0.0116428	0.613365	0.0265398	0.70628	0.000826525	0.3007	0.011723		113.799	2.05318	39.9406	0.439013	22.8475	0.70842	184.12	2.99172	135.945	0.387001	42.9932	0.677688
0099uF	Corbicula	fluminalis	Hackney	sample 7	FAA	2	0.657932	0.0147573	0.392852	0.00906564	0.581289	0.0487242	0.764251	0.00316345	0.275738	0.00732358		165.533	2.38539	53.2061	0.380624	14.5313	0.81721	183.907	8.51174	225.396	2.55451	62.2023	1.4553
0100uF	Corbicula	fluminalis	Purfleet	Greenlands Shell Bed, 6	FAA	2	0.714901	0.0133096	0.497241	0.0106412	0	0	0.774937	0.0115884	0.377914	0.0112351		170.196	5.9742	40.6593	1.47721	6.93396	0.219293	153.84	10.3234	194.003	2.6663	65.5581	3.37989
0333uF	Corbicula	fluminalis	Purfleet	Greenlands Shell Bed, 6	FAA	2	0.737946	0.0278527	0.279476	0.395238	0	0	0.765548	0.0482831	0.0570885	0.0807353		66.0948	65.5151	20.7924	23.3459	4.97119	1.09704	124.272	98.3661	100.153	100.195	70.7652	91.1592
0303uH6	Corbicula	fluminae	Rhine (Germany) near Cologne	modern	THAA6	2	0.0498243	0.00186028	0.0254729	0.000546814	0.0251002	0.00011509	0.058847	0.00340456	0.0127251	0.00239529		25147.9	2087.13	3042.22	187.616	3847.6	254.906	12951.7	1036.95	2197.31	107.354	2556.65	152.241
0304uH6	Corbicula	fluminae	Rhine (Germany) near Cologne	modern	THAA6	2	0.0469318	0.000324343	0.0270098	0.000141482	0.0240413	0.000278361	0.0621916	0.00211855	0.015469	2.58207e-06		17524.9	2332.21	2213.12	149.976	2666.19	184.646	8815.11	901.989	1707.2	116.32	1754.13	125.329
0093uH6	Corbicula	fluminalis	Aveley	Purfleet Road, Section 6	THAA6	2	0.491628	0.00872822	0.34314	0.000214066	0	0	0.589773	0.0112793	0.267691	0.00121074		150.747	1.66252	130.476	0.335	17.9458	2.75961	214.883	21.2835	183.547	2.67797	71.0605	0.284558
0094uH6	Corbicula	fluminalis	Aveley	Purfleet Road, Section 6	THAA6	2	0.504887	0.00526191	0.334255	0.000551008	0	0	0.567813	0.00588618	0.252711	0.000815128		169.535	0.940115	166.883	0.643306	25.4514	2.05932	275.45	10.7878	242.189	2.04753	88.0886	0.0752486
0095uH6	Corbicula	fluminalis	Aveley	Purfleet Road, Section 6	THAA6	2	0.491712	0.0081946	0.340901	6.22839e-06	0	0	0.585278	0.00503886	0.258394	0.000685611		154.723	0.214823	129.031	0.259808	19.1579	2.09817	222.634	1.50123	178.881	2.23997	69.3725	0.182415
0096uH6	Corbicula	fluminalis	Aveley	Purfleet Road, Section 6	THAA6	2	0.533144	0.00392673	0.334806	4.83955e-05	0.466232	0.00272784	0.599058	0.00979399	0.243586	0.000921193		232.429	0.187846	191.243	0.169786	33.9263	0.411274	293.79	4.78407	278.999	3.5248	106.277	0.269661
0301uH6	Corbicula	fluminalis	Aveley	Purfleet Road, Section 6	THAA6	2	0.512816	0.0104226	0.327284	0.00230972	0.318514	0.00133749	0.556166	0.000426791	0.243805	0.00304303		231.46	3.14959	192.038	1.90908	45.558	0.845103	376.56	2.17539	269.374	0.348433	104.921	0.296912
0302uH6	Corbicula	fluminalis	Aveley	Purfleet Road, Section 6	THAA6	2	0.45677	0.00625294	0.288959	0.00114958	0.308528	7.66838e-05	0.540528	0.00614883	0.215888	0.00413756		252.194	0.183243	162.222	0.241687	41.3877	0.0145867	347.775	8.16543	197.574	1.68064	86.6178	0.0570012
0318uH6	Corbicula	fluminalis	Aveley	Purfleet Road, Section 6	THAA6	2	0.457082	3.92875e-05	0.295194	0.000815555	0	0	0.545707	0.00283062	0	0		173.362	7.46678	77.8648	2.0891	12.1815	0.676514	225.775	25.8525	125.088	1.67137	36.2784	3.079
0097uH6	Corbicula	fluminalis	Stanton Harcourt	1981 original channel (oven dried?)	THAA6	2	0.408795	0.000200556	0.18426	0.000749538	0.366355	0.0216424	0.379248	0.00434815	0.126645	0.00103684		858.182	5.75278	251.207	1.64538	75.6223	3.20702	515.71	13.1796	240.347	0.278011	141.801	1.0614
0098uH6	Corbicula	fluminalis	Stanton Harcourt	1981 original channel (oven dried?)	THAA6	2	0.42222	0.00302229	0.203953	0.000699298	0.373235	0.00108924	0.399135	0.00435211	0.16676	0.00139099		616.225	6.57836	243.387	1.57924	63.271	0.175067	433.101	12.721	222.924	0.3059	120.655	0.663725
0099uH6	Corbicula	fluminalis	Hackney	sample 7	THAA6	2	0.381475	0.00237587	0.161866	0.000895108	0.208934	0.000108276	0.454653	0.000316714	0.0906771	0.00240042		842.257	6.42803	291.126	1.26919	86.9756	0.654922	617.731	28.2343	311.428	0.00575257	253.804	0.971653
0100uH6	Corbicula	fluminalis	Purfleet	Greenlands Shell Bed, 6	THAA6	2	0.406061	0.00740791	0.279201	0.00277684	0.409386	0.00927798	0.588871	0.00192096	0.193702	0.00316145		722.069	4.0365	228.281	0.434126	41.9632	0.357589	446.75	18.9665	342.232	0.346436	137.042	2.76986

## Sheet: 4 - Statistics - Species effect
							2-tailed t-test				Mann-Whitney test			normal?	normal?	normal?
Amino acid	Fraction	Site	Species	n	mean	stdev	t	p	which is higher?		median	p	which is higher?	Anderson-Darling	Ryan-Joiner (similar to Shapiro-Wilk)	Kolmogorov-Smirnov
Asx	FAA	Clacton	B. tentaculata	8	0.6818	0.0277					0.68			y	y	y
			V. piscinalis	8	0.6748	0.0324	0.46	0.65	B. t., but not significant		0.68	0.63	neither	y	y	y
Asx	THAA	Clacton	B. tentaculata	8	0.6294	0.0595					0.643			n	y	n
			V. piscinalis	8	0.5889	0.0363	1.64	0.128	B. t., but not significant		0.5835	0.1563	B. t., but not significant	y	y	y
Asx	FAA	Cudmore Grove	B. tentaculata	8	0.6903	0.0153					0.689			y	y	y
			V. piscinalis	8	0.6761	0.015	1.87	0.084	B. t., but not significant		0.674	0.1893	B. t., but not significant	y	y	y
Asx	THAA	Cudmore Grove	B. tentaculata	8	0.5304	0.0496					0.5185			n	n	n
			V. piscinalis	8	0.595	0.0462	-2.7	0.018	V. piscinalis		0.5815	0.0239	V. piscinalis	y	y	y
Asx	FAA	Aveley/Lion Pit	B. tentaculata	2	0.651	0.0269					0.651			y	y	y
			V. piscinalis	8	0.6099	0.0377	1.77	0.219	B. t., but not significant		0.625	0.151	B. t., but not significant	n	n	n
Asx	THAA	Aveley/Lion Pit	B. tentaculata	2	0.4465	0.00354					0.4465			y	y	y
			V. piscinalis	8	0.5174	0.0432	-4.58	0.003	V. piscinalis		0.53	0.0502	V. piscinalis, but not significant	y	y	y
Asx	FAA	Trafalgar Square	B. tentaculata	6	0.59233	0.00776					0.59			y	y	y
			V. piscinalis	6	0.5235	0.0473	3.52	0.017	B. tentaculata		0.5495	0.0051	B. tentaculata	n	n	n
Asx	THAA	Trafalgar Square	B. tentaculata	6	0.50717	0.00376					0.507			y	y	y
			V. piscinalis	6	0.415	0.00283	47.95	0	B. tentaculata		0.4145	0.0051	B. tentaculata	y	y	y
									Asx: 4/8 show significant difference				Asx: 3/8 show significant difference
Glx	FAA	Clacton	B. tentaculata	8	0.4636	0.0736					0.4795
			V. piscinalis	8	0.391	0.0127	2.75	0.028	B. tentaculata		0.3935	0.1036	B. t., but not significant
Glx	THAA	Clacton	B. tentaculata	8	0.3573	0.0582					381
			V. piscinalis	8	0.3404	0.0341	0.71	0.494	B. t., but not significant		0.3455	0.2701	B. t., but not significant
Glx	FAA	Cudmore Grove	B. tentaculata	8	0.3948	0.0226					0.3965
			V. piscinalis	8	0.33163	0.00785	7.46	0	B. tentaculata		0.3335	0.0009	B. tentaculata
Glx	THAA	Cudmore Grove	B. tentaculata	8	0.3131	0.0408					0.3005
			V. piscinalis	8	0.2939	0.0128	1.27	0.238	B. t., but not significant		0.2955	0.5635	B. t., but not significant
Glx	FAA	Aveley/Lion Pit	B. tentaculata	2	0.3775	0.0728					0.3775
			V. piscinalis	8	0.2986	0.0284	1.5	0.374	B. t., but not significant		0.311	0.0896	B. t., but not significant	n	y	y
Glx	THAA	Aveley/Lion Pit	B. tentaculata	2	0.271	0.0198					0.271
			V. piscinalis	8	0.2405	0.0311	1.71	0.229	B. t., but not significant		0.2435	0.3608	B. t., but not significant	n	y	y
Glx	FAA	Trafalgar Square	B. tentaculata	6	0.2468	0.0161					0.2375
			V. piscinalis	6	0.2212	0.0113	3.2	0.013	B. tentaculata		0.223	0.0065	B. tentaculata	y	y	y
Glx	THAA	Trafalgar Square	B. tentaculata	6	0.2295	0.00909					0.225
			V. piscinalis	6	0.16783	0.00512	14.48	0	B. tentaculata		0.1685	0.0051	B. tentaculata	y	y	y
									Glx: 4/8 show significant difference				Glx: 3/8 show significant difference
Ala	FAA	Clacton	B. tentaculata	8	0.5945	0.0262					0.593
			V. piscinalis	8	0.5786	0.0163	1.45	0.174	B. t., but not significant		0.5725	0.2701	B. t., but not significant
Ala	THAA	Clacton	B. tentaculata	8	0.5488	0.0452					0.566
			V. piscinalis	8	0.5388	0.0141	0.6	0.567	B. t., but not significant		0.5395	0.1563	B. t., but not significant
Ala	FAA	Cudmore Grove	B. tentaculata	8	0.4921	0.0334					0.498
			V. piscinalis	8	0.4313	0.0113	4.89	0.001	B. tentaculata		0.4935	0.0009	B. tentaculata
Ala	THAA	Cudmore Grove	B. tentaculata	8	0.3996	0.0303					0.408
			V. piscinalis	8	0.37875	0.00991	1.85	0.101	B. t., but not significant		0.38	0.0831	B. t., but not significant
Ala	FAA	Aveley/Lion Pit	B. tentaculata	2	0.443	0.00566					0.443
			V. piscinalis	8	0.411	0.0177	4.31	0.005	B. tentaculata		0.408	0.0896	B. t., but not significant	y	y	y
Ala	THAA	Aveley/Lion Pit	B. tentaculata	2	0.3855	0.00354					0.3855
			V. piscinalis	8	0.3584	0.0435	1.74	0.125	B. t., but not significant		0.3595	0.3608	B. t., but not significant	y	y	y
Ala	FAA	Trafalgar Square	B. tentaculata	6	0.2823	0.0157					0.2815
			V. piscinalis	6	0.2885	0.0306	-0.44	0.674	V. p., but not significant		0.2925	0.4712	B. t., but not significant	y	y	y
Ala	THAA	Trafalgar Square	B. tentaculata	6	0.2852	0.0222					0.2815
			V. piscinalis	6	0.254	0.0248	2.29	0.047	B. tentaculata		0.2655	0.1282	B. t., but not significant	n	n	n
									Ala: 3/8 show significant difference			Ala: 1/8 show significant difference
Val	FAA	Clacton	B. tentaculata	8	0.3068	0.0368					0.294
			V. piscinalis	8	0.296	0.036	0.59	0.565	B. t., but not significant		0.2835	0.4309	B. t., but not significant
Val	THAA	Clacton	B. tentaculata	8	0.2323	0.0148					0.227
			V. piscinalis	8	0.2329	0.0148	-0.08	0.934	V. p., but not significant		0.2345	0.8748	V. p., but not significant
Val	FAA	Cudmore Grove	B. tentaculata	8	0.1988	0.0154					0.2035
			V. piscinalis	8	0.17063	0.00962	4.38	0.001	B. tentaculata		0.173	0.0087	B. tentaculata
Val	THAA	Cudmore Grove	B. tentaculata	8	0.1818	0.0259					0.187
			V. piscinalis	8	0.1689	0.0175	1.17	0.266	B. t., but not significant		0.1645	0.1893	B. t., but not significant
Val	FAA	Aveley/Lion Pit	B. tentaculata	2	0.197	0.00849					0.197
			V. piscinalis	8	0.1691	0.027	2.47	0.049	B. tentaculata		0.1665	0.24	B. t., but not significant	y	y	y
Val	THAA	Aveley/Lion Pit	B. tentaculata	2	0.15	0.00707					0.15
			V. piscinalis	6	0.1507	0.0101	-0.1	0.927	V. p., but not significant		0.15	1	neither	y	y	y
Val	FAA	Trafalgar Square	B. tentaculata	6	0.1162	0.0105					0.113
			V. piscinalis	6	0.132	0.00151	-2.11	0.068	V. p., but not significant		0.129	0.0453	V. piscinalis	y	y	y
Val	THAA	Trafalgar Square	B. tentaculata	6	0.10917	0.00354					0.108
			V. piscinalis	6	0.09533	0.00644	4.61	0.002	B. tentaculata		0.0925	0.0051	B. tentaculata	n	y	y
									Val: 3/8 show significant difference			Val: 3/8 show significant difference
			Comments					If p<0.05, then the result is significant at a 95% confidence level

## Sheet: 3 - Statistics - Thames Sites
					normal?	normal?	normal?				1-tailed t-test	2-tailed t-test	1-tailed M-W	2-tailed M-W
Species	Amino acid	Fraction	Asx bF	n	Anderson-Darling	Ryan-Joiner (similar to Shapiro-Wilk)	Kolmogorov-Smirnov	mean	stdev		p	p
V. piscinalis	Asx	FAA	Trafalgar Square	6	n	n	n	0.5235	0.0473
			Aveley/Lion Pit	8	n	n	n	0.6099	0.0377		0.003	0.005	0.0119	0.0237			Is TSq younger than Av/LP?		Is Av/LP younger than P?		Is P younger than DP?
			Purfleet	4	n	y	y	0.691	0.0162		0	0.001	0.0041	0.0081			Yes	No	Yes	No	Yes	No
			Dierden's Pit	8	y	y	y	0.7459	0.0298		0.001	0.003	0.0107	0.0214		1-tailed t-test	8	0	6	2	7	1
																2-tailed t-test	8	0	5	3	6	2
																1-tailed MW test	8	0	5	2	7	1
V. piscinalis	Glx	FAA	Trafalgar Square	6	y	y	y	0.2212	0.0113							2-tailed MW test	8	0	4	4	7	1
			Aveley/Lion Pit	8	n	y	y	0.2986	0.0284		0	0	0.0012	0.0024
			Purfleet	4	n	y	y	0.4025	0.000577		0	0	0.0041	0.0081
			Dierden's Pit	8	y	y	y	0.505	0.0254		0	0	0.0041	0.0082
V. piscinalis	Ala	FAA	Trafalgar Square	6	y	y	y	0.2885	0.0306
			Aveley/Lion Pit	8	y	y	y	0.411	0.0177		0	0	0.0012	0.0024
			Purfleet	4	n	y	y	0.5125	0.0318		0.005	0.01	0.0041	0.0081
			Dierden's Pit	8	y	y	y	0.5541	0.0203		0.038	0.075	0.025	0.05
V. piscinalis	Val	FAA	Trafalgar Square	6	y	y	y	0.132	0.0151
			Aveley/Lion Pit	8	y	y	y	0.1691	0.027		0.004	0.008	0.0059	0.0117
			Purfleet	4	n	y	y	0.253	0.0104		0	0	0.0041	0.0081
			Dierden's Pit	8	n	y	y	0.3064	0.0295		0.001	0.001	0.0041	0.0081
V. piscinalis	Asx	THAA	Trafalgar Square	6	y	y	y	0.415	0.00283
			Aveley/Lion Pit	8	y	y	y	0.5174	0.0432		0	0	0.0012	0.0024
			Purfleet	4	y	y	y	0.5783	0.0429		0.03	0.06	0.0373	0.0745
			Dierden's Pit	8	n	n	n	0.5798	0.0173		0.475	0.951	0.4661	0.9322
V. piscinalis	Glx	THAA	Trafalgar Square	6	y	y	y	0.16783	0.00512
			Aveley/Lion Pit	8	n	y	y	0.2405	0.0311		0	0	0.0012	0.0024
			Purfleet	4	y	y	y	0.2905	0.028		0.015	0.031	0.0533	0.1066
			Dierden's Pit	8	n	y	y	0.3975	0.0181		0.001	0.002	0.0041	0.0082
V. piscinalis	Ala	THAA	Trafalgar Square	6	n	n	n	0.254	0.0248
			Aveley/Lion Pit	8	y	y	y	0.3584	0.0435		0	0	0.0012	0.0024
			Purfleet	4	y	y	y	0.4048	0.0392		0.056	0.112	0.053	0.106
			Dierden's Pit	8	y	y	y	0.4725	0.0188		0.023	0.047	0.0042	0.0084
V. piscinalis	Val	THAA	Trafalgar Square	6	n	y	y	0.09533	0.00644
			Aveley/Lion Pit	6	y	y	y	0.1507	0.0101		0	0	0.0025	0.005
			Purfleet	4	y	y	y	0.1503	0.01		0.525	0.951	cannot reject	1
			Dierden's Pit	8	y	y	y	0.2649	0.0256		0	0	0.0042	0.0085
			not normal		12	4	4
			normal		20	28	28
			Comments:								If p<0.05, then the result is significant at a 95% confidence level
					Test for normal distribution. The Anderson-Darling test may be used with small sample sizes n ≤ 25	Ryan-Joiner test for normal distribution., similar to the Shapiro-Wilk test, which tests the null hypothesis that a sample x1, ..., xn came from a normally distributed population.	Kolmogorov-Smirnov test: The main applications are testing goodness of fit with the normal and uniform distributions. For normality testing, minor improvements made by Lilliefors lead to the Lilliefors test. In general the Shapiro-Wilk test or Anderson-Darling test are more powerful alternatives to the Lilliefors test for testing normality				The t-test performed assume unequal variances. This is a test of the null hypothesis that the means of two normally distributed populations are equal. Given two data sets, each characterized by its mean, standard deviation and number of data points, a t test determines whether the means are distinct, provided that the underlying distributions can be assumed to be normal. If the t value that is ca…		To relax the normality assumption, a non-parametric alternative to the t test can be used, and the usual choice is the Mann-Whitney U-test for independent samples. The Mann-Whitney test is a non-parametric test for assessing whether two samples of observations come from the same distribution. The null hypothesis is that the two samples are drawn from a single population, and therefore that their …

## Sheet: 2- Site info
							References*
Genus	Species	Site	Provenance	Grid Reference	Independent chronology/stratigraphy	Assumed Age	*References do not always relate to the profile analysed, but relate to a discussion of the age of the site in general.
Corbicula	fluminae	Rhine (Germany), near Cologne	modern			modern	Keen, unpublished
Corbicula	fluminalis	Aveley, Essex	Purfleet Road, Section 6	TQ 552808	Mucking formation, mammals, molluscs	MIS 7	West, 1969; Sutcliffe, 1975; Stuart, 1976; Hollin, 1977; Shotton 1983; Gibbard, 1985; 1994; Bowen et al., 1989; Bridgland, 1994; Preece, 1995; Keen, 2001; Schreve, 2001a, 2001b
Corbicula	fluminalis	Lion Pit Tramway Cutting, Essex	Section 5, Sample 2	TQ 598783	Mucking formation, mammals, molluscs	MIS 7	Bridgland, 1994; Gibbard, 1994; Schreve 2001b; Schreve et al 2006
Corbicula	fluminalis	Stanton Harcourt, Oxfordshire	1981 original channel (oven dried?)	SO 414051	mammals, molluscs	MIS 7	Briggs et al., 1985; Bowen et al., 1989; Bridgland, 1994; Buckingham et al., 1996; Scott, 2001
Corbicula	fluminalis	Hackney, Middlesex	sample 7	TQ 3452 8587	terrace, mollusc, Corbicula present early in interglacial	MIS 9	Gibbard, 1994; Green et al., 2006
Corbicula	fluminalis	Purfleet, Essex		TQ 568785	Corbets Tey Formation, mammals, molluscs	MIS 9	Bridgland, 1994; Bowen et al., 1995; Schreve et al., 2002
Corbicula	fluminalis	Purfleet, Essex	Greenlands Shell Bed, 6	TQ 568785	Corbets Tey Formation, mammals, molluscs	MIS 9	Hollin, 1977; Bridgland, 1994; Bowen et al., 1995; Schreve et al., 2002
Corbicula	fluminalis	Swanscombe, Kent	Dierden's Pit, IV (10)	TQ 595748	Orsett Heath Formation, mammals, molluscs	MIS 11	Kerney, 1971; Bridgland, 1994; Gibbard, 1994
Corbicula	obovata	Whitecliff Bay, Isle of Wight	Bembridge Marls	SZ 648864	base of Oligocene (or Eocene), ~33.7-23.8 Ma	Oligocene/Eocene	Curry et al., 1978; Gale et al., 2006
Valvata	piscinalis	Stratford-upon-Avon, Warwickshire	alluvium of River Avon, collected 23.5.78		> 6500 BP, <1820 AD	Holocene	Keen, unpublished
Valvata	piscinalis	Stanwick, Northamptonshire	ST37, July 2001		Holocene, C14 dated to 5145+/-44 BP (AA-40477)	Holocene	Briant, 2002
Valvata	piscinalis	Cassington, Oxfordshire	60	SP 48_10_	OSL, 80-138ka; underlying Northmoor member	MIS 4/5a	Maddy et al., 1998; Currant & Jacobi, 2001
Valvata	piscinalis	Deeping St. James, Cambridgeshire	DSJ34, July 2001	TF 182084	Ipswichian, reworked into Devensian	MIS 5e	Keen et al., 1999; Briant et al., 2004
Valvata	piscinalis	Tattershall Castle, Lincolnshire	Ip IIb, sample 76K		pollen, molluscs, TL dating, U-series dating	MIS 5e	Holyoak & Preece, 1985
Valvata	piscinalis	Trafalgar Square, London	New Zealand House Foundation 1957	TQ 292805	Kempton Park gravel, hippo, no Corbicula, pollen	MIS 5e	Gibbard, 1985, 1994; Bowen et al., 1989; Bridgland, 1994; Bowen, 1999; Preece, 1999; Lewis et al., 2004
Valvata	piscinalis	Aveley, Essex	Area 6, Purfleet Rd	TQ 552808	Mucking formation, mammals, molluscs	MIS 7	West, 1969; Sutcliffe, 1975; Stuart, 1976; Hollin, 1977; Shotton 1983; Gibbard, 1985; 1994; Bowen et al., 1989; Bridgland, 1994; Preece, 1995; Keen, 2001; Schreve, 2001a, 2001b
Valvata	piscinalis	Latton, Oxfordshire	lower levels, 20/08/1999	SY 081965	mammals, U-series dating	MIS 7	Scott, 2001; Lewis et al., 2006
Valvata	piscinalis	Latton, Oxfordshire	lower levels, 13/10/1999	SY 081965	mammals, U-series dating	MIS 7	Scott, 2001; Lewis et al., 2006
Valvata	piscinalis	Stanton Harcourt, Oxfordshire	interglacial channel sediments	SO 414051	mammals, molluscs	MIS 7	Briggs et al., 1985; Bowen et al., 1989; Bridgland, 1994; Buckingham et al., 1996; Scott, 2001
Valvata	piscinalis	Funthams Lane, Cambridgeshire (Kings Dyke)	Sample 3 Unit 3 a	TL 238979	molluscs, sea level history	MIS 7	Bridgland et al., 1991; Langford et al in press
Valvata	piscinalis	Funthams Lane, Cambridgeshire	Unit F1	TL 238979	molluscs, sea level history	MIS 7	Bridgland et al., 1991; Langford et al in press
Valvata	piscinalis	Funthams Lane, Cambridgeshire	Unit G3	TL 238979	molluscs, sea level history	MIS 7	Bridgland et al., 1991; Langford et al in press
Valvata	piscinalis	Lion Pit Tramway Cutting, Essex	Section 5, Sample 2	TQ 598783	Mucking formation, mammals, molluscs	MIS 7	Bridgland, 1994; Gibbard, 1994; Schreve, 2001a; Schreve et al., 2006
Valvata	piscinalis	Cudmore Grove, Essex	Bed 4, beneath the gravels	TM 064143	vertebrates, sea level history	MIS 9	Roe, 1995; Schreve, 2001b
Valvata	piscinalis	Hackney, Middlesex	Sample 7	TQ 3452 8587	Highbury or Leytonstone Members, coleoptera, mollusc	MIS 9	Gibbard, 1994; Green et al., 2006
Valvata	piscinalis	Purfleet, Essex	Greenlands Shell Bed, 6	TQ 568785	Corbets Tey Formation, mammals, molluscs	MIS 9	Hollin, 1977; Bridgland, 1994; Bowen et al., 1995; Schreve et al., 2002
Valvata	piscinalis	Swanscombe, Kent	Dierden's Pit, IV (10)	TQ 595748	Orsett Heath Formation, mammals, molluscs	MIS 11	Kerney, 1971; Bridgland, 1994; Gibbard, 1994; Schreve 2001b
Valvata	piscinalis	Clacton-on-Sea, Essex	Trafalgar Road, deep piling and lower levels from freshwater bed	TM 146128	vertebrates, molluscs, stratigraphical context	MIS 11	Bridgland, 1994; Bridgland et al., 1999; Schreve 2001b
Valvata	piscinalis	Hoxne, Suffolk	2000, sample II, Back Pit Spit 3 (20-30)	TM 175767	U-series/ESR dating, mammals, relation to underlying till	MIS 11	Evans et al., 1896; West, 1956; Bowen et al., 1989; Singer et al., 1993; Schwarz & Grun, 1993; Grun & Schwarcz, 2000; Schreve 2001b
Valvata	piscinalis	Hoxne, Suffolk	2000, Sq1, Spit 5 (40-50) Sample 5	TM 175767	U-series/ESR dating, mammals, relation to underlying till	MIS 11	Evans et al., 1896; West, 1956; Bowen et al., 1989; Singer et al., 1993; Schwarz & Grun, 1993; Grun & Schwarcz, 2000; Schreve 2001b
Valvata	piscinalis	Hoxne, Suffolk	2000 Back Pit (12)	TM 175767	U-series/ESR dating, mammals, relation to underlying till	MIS 11	Evans et al., 1896; West, 1956; Bowen et al., 1989; Singer et al., 1993; Schwarz & Grun, 1993; Grun & Schwarcz, 2000; Schreve 2001b
Valvata	piscinalis (tall)	Hoxne, Suffolk	01 (50)	TM 175767	U-series/ESR dating, mammals, relation to underlying till	MIS 11	Evans et al., 1896; West, 1956; Bowen et al., 1989; Singer et al., 1993; Schwarz & Grun, 1993; Grun & Schwarcz, 2000; Schreve 2001b
Valvata	piscinalis	West Runton, Norfolk	West Runton Freshwater Bed	TG 182432	Type Cromerian, vertebrates, molluscs	Cromerian	Reid, 1882; West, 1980
Bithynia	tentaculata	Acle, Norfolk	1995 (modern)		less than 100 years old	modern	Preece, unpublished
Bithynia	tentaculata	Stratford-upon-Avon, Warwickshire	modern		> 6500 BP, <1820 AD	Holocene	Keen, unpublished
Bithynia	tentaculata	Stanwick, Northamptonshire	ST37, July 2001		Holocene, C14 dated to 5145+/-44 BP (AA-40477)	Holocene	Briant, 2002
Bithynia	tentaculata	Cassington, Oxfordshire	60	SP 48_10_	OSL, 80-138ka; underlying Northmoor member	MIS 4/5a	Maddy et al., 1998; Currant & Jacobi, 2001
Bithynia	tentaculata	Cassington, Oxfordshire	4B, top 10cm	SP 48_10_	OSL, 80-138ka; underlying Northmoor member	MIS 4/5a	Maddy et al., 1998; Currant & Jacobi, 2001
Bithynia	tentaculata	Coston, Norfolk	detritus mud at top of interglacial sequence	TM 062065	hippo, pollen Zone IIb Ip	MIS 5e	Preece, unpublished; Lightwing, 1982
Bithynia	tentaculata	Deeping St. James, Cambridgeshire	sample 8	TF 185081	pollen, molluscan, TL dating	MIS 5e	Keen et al., 1999
Bithynia	tentaculata	Deeping St. James, Cambridgeshire	DSJ34, July 2001	TF 182084	Ipswichian, reworked into Devensian	MIS 5e	Keen et al., 1999; Briant et al., 2004
Bithynia	tentaculata	Shropham, Suffolk	Ip	TM 005938	pollen, molluscs, mammals, vertebrates	MIS 5e	Holman & Claydon, 1990; Walkling, 1996; Dixon, 1996
Bithynia	tentaculata	Trafalgar Square, London	New Zealand House Foundation 1957	TQ 292805	Kempton Park gravel, hippo, no Corbicula, pollen?	MIS 5e	Gibbard, 1985, 1994; Bowen et al., 1989; Bridgland, 1994; Bowen, 1999; Preece, 1999; Lewis et al., 2004
Bithynia	tentaculata	Tattershall Castle, Lincolnshire	Ip IIb, sample 76K	TQ 598783	pollen, molluscs, TL dating, U-series dating	MIS 5e	Holyoak & Preece, 1985
Bithynia	tentaculata	Lion Pit Tramway Cutting, Essex	Section 5, Sample 2	TQ 595748	Mucking formation, mammals, molluscs	MIS 7	Bridgland, 1994; Gibbard, 1994; Schreve, 2001b; Schreve et al., 2006
Bithynia	tentaculata	Funthams Lane, Cambridgeshire (Kings Dyke)	Sample 3 Unit 3 a	TL 238979	molluscs, sea level history	MIS 7	Bridgland et al., 1991; Langford et al in press
Bithynia	tentaculata	Funthams Lane, Cambridgeshire	Unit F1	TL 238979	molluscs, sea level history	MIS 7	Bridgland et al., 1991; Langford et al in press
Bithynia	tentaculata	Funthams Lane, Cambridgeshire	Unit G3	TL 238979	molluscs, sea level history	MIS 7	Bridgland et al., 1991; Langford et al in press
Bithynia	tentaculata	Cudmore Grove, Essex	Bed 4, beneath the gravels	TM 064143	vertebrates, sea level history	MIS 9	Roe, 1995; Schreve, 2001
Bithynia	tentaculata	Hackney, Middlesex	Sample 7	TQ 3452 8587	Highbury or Leytonstone Members, coleoptera, mollusc	MIS 9	Gibbard, 1994; Green et al., 2006
Bithynia	tentaculata	Purfleet, Essex	Greenlands Shell Bed, 6	TQ 568785	Corbets Tey Formation, mammals, molluscs	MIS 9	Hollin, 1977; Bridgland, 1994; Bowen et al., 1995; Schreve et al., 2002
Bithynia	tentaculata	Barnham, Norfolk	BEF92, Area III, 105, Spit 18	TL 875787	kettle hole in Anglian; TL ~ MIS 9	MIS 11	Ashton et al., 1998; Preece & Penkman, 2005
Bithynia	tentaculata	Clacton-on-Sea, Essex	Trafalgar Road, deep piling and lower levels from freshwater bed	TM 146128	vertebrates, molluscs, stratigraphical context	MIS 11	Bridgland, 1994; Bridgland et al., 1999; Schreve 2001b
Bithynia	troschelii	Waverley Wood, Warwickshire	Bulk 1	SP 365715	underlies Baginton Formation (Anglian), Arvicola and molluscs	Cromerian Complex	Shotton et al., 1993; Maddy, 1999; Keen et al., 2006
Bithynia	troschelii	West Runton, Norfolk	West Runton Freshwater Bed	TG 182432	Type Cromerian, vertebrates, molluscs	Cromerian	Reid 1882; West, 1980
References:
Ashton, N.M., Bowen, D.Q., Holman, J.A Hunt, C.O., Irving, B.G., Kemp, R.A., Lewis, S.G., McNabb, J., Parfitt, S., Seddon, M.B., 1994. Excavations at the Lower Palaeolithic site at East Farm, Barnham, Suffolk 1989-92. Journal of the Geological Society of London 151, 599-605.
Bowen, D.Q., 1999. A revised correlation of Quaternary deposits in the British Isles, Geological Society Special Report, No. 23
Bowen, D.Q., Hughes, S., Sykes, G.A., Miller, G.H., 1989. Land-sea correlations in the Pleistocene based on isoleucine epimerization in non-marine mollusks. Nature 340, 49-51
Bowen, D.Q., Sykes, G.A., Maddy, D., Bridgland, D.R., Lewis, S.G., 1995. Aminostratigraphy and amino acid geochronology of English lowland valleys: the Lower Thames in context. In: Bridgland, D.R., Allen, P., Haggart, B.A. (Eds), The Quaternary of the lower reaches of the Thames. Field guide, Quaternary Research Association, Durham, pp. 61-63.
Briant, R.M., 2002. Fluvial Responses to Rapid Climate Change in Eastern England during the last Glacial Period. Unpublished PhD thesis, University of Cambridge.
Briant, R.M., Coope, G.R., Preece, R.C., Gibbard, P.L., 2004. Evidence for Early Devensian (Weichselian) fluvial sedimentation: geochronological and palaeoenvironmental data from the Upper Pleistocene deposits at Deeping St James, Lincolnshire, England. Quaternaire 15, 5-15
Bridgland, D.R., 1994. Quaternary of the Thames, Geological Conservation Review Series No 7.
Bridgland, D.R., Keen, D.H., Davey, N.D.W. 1991. The Pleistocene sequence in the Peterborough district: possible correlation with the deep-sea oxygen isotope record. In (Lewis, S. G., Whiteman, C. A. & Bridgland, D. R.; eds) Central East Anglia and the Fen Basin, Field Guide. Quaternary Research Association, London, 209–212
Bridgland, D.R., Field, M.H., Holmes, J.A., McNabb, J., Preece, R.C., Selby, I., Wymer, J.J., Boreham, S., Irving, B.G., Parfitt, S.A., Stuart, A.J., 1999. Middle Pleistocene interglacial Thames-Medway deposits at Clacton-on-Sea, England: Reconsideration of the biostratigraphical and environmental context of the type Clactonian Palaeolithic industry. Quaternary Science Reviews 18, 109-146.
Briggs D.J., Coope, G.R., Gilbertson, D.D., 1985. The chronology and environmental framework of early man in the Upper Thames valley: A new model. British Archaeological Report, British Series 137, 176
Buckingham, C.M., Roe, D.A., Scott, K., 1996. A preliminary report on the Stanton Harcourt Channel deposits (Oxfordshire, England): geological context, vertebrate remains and Palaeolithic stone artefacts. Journal of Quaternary Science 11, 397-415.
Currant, A., Jacobi, R., 2001. A formal mammalian biostratigraphy for the Late Pleistocene of Britain. Quaternary Science Reviews 20, 1707–1716.
Curry, D., Adams, C.G., Boulter, M.C., Dilley, F.C., Eames, F.E., Funnell, B.M., Wells, M.K., 1978 A correlation of Tertiary rocks in the British Isles, Geological Society of London Special Report, 12
Dixon, S.B., 1996. Molluscan signatures in the last Interglacial. Unpublished PhD thesis, Royal Holloway, University of London
Evans, J., Morse, E., Reid, C., Ridley, E.P., Ridley H.N., 1896. The relation of Palaeolithic man to the glacial epoch. Report of the British Association, Liverpool, pp. 400-416
Gale, A.S., Higgett, J.M., Pälike, H., Laurie, E., Hailwood, E.A., Hardenbol, J., 2006. Correlation of Eocene-Oligocene marine and continental records: orbital cyclicity, magnetostratigraphy and sequence stratigraphy of the Solent Group, Isle of Wight, UK. Journal of the Geological Society 163, 401-415. Gibbard, P.L., 1985. The Pleistocene history of the Middle Thames Valley. Cambridge University…
Gibbard, P.L., 1985. The Pleistocene history of the Middle Thames Valley. Cambridge University Press.
Gibbard, P.L., 1994. Pleistocene history of the Lower Thames Valley. Cambridge University Press.
Green, C.P., Branch, N.P., Coope, G.R., Field, M.H., Keen, D.H., Wells, J.M., Schwenninger, J-L., Preece, R.C., Schreve, D.C., Canti, M.G., Gleed-Owen, C.P., 2006. Marine Isotope Stage 9 environments of fluvial deposits at Hackney, north London, UK. Quaternary Science Reviews 25, 89-113.
Grün, R., Schwarcz, H.P., 2000. Revised open system U-series/ESR age calculations for teeth from Stratum C at the Hoxnian Interglacial type locality, England. Quaternary Science Reviews 19, 1151-1154
Hollin, J.T., 1977. Thames interglacial sites, Ipswichian sea levels and Antarctic ice surges. Boreas 6, 33-52.
Holman, J.A., Claydon, J.D., 1990. A Late Pleistocene interglacial herpetofauna near Shropham, Norfolk. British Herpetological Society Bulletin 31, 31-35.
Holyoak D.T., Preece R.C., 1985. Late Pleistocene Interglacial Deposits at Tattershall, Lincolnshire. Philosophical Transactions of the Royal Society B 311, 193-236
Keen, D.H., 2001. Towards a late Middle Pleistocene non-marine molluscan biostratigraphy for the British Isles, Quaternary Science Reviews 20, 1657-1666
Keen, D.H., Bateman, M.D., Coope, G.R., Field, M,H,, Langford, H.E., Merry, J.S., Mighall, T.M., 1999. Sedimentology, palaeoecology and geochronology of Last Interglacial deposits from Deeping St. James, Lincolnshire, England. Journal of Quaternary Science 14 (5), 411-436.
Keen, D.H., Hardaker, T., Land, A.T.O., 2006. A Lower Palaeolithic industry from the Cromerian (MIS 13) Baginton Formation of Waverley Wood and Wood Farm Pits, Bubbenhall, Warwickshire, UK. Journal of Quaternary Science 21, 457-470
Kerney, M.P., 1971. Interglacial deposits at Barnfield Pit, Swanscombe, and their molluscan fauna. Journal of the Geological Society, London 127, 69-93.
Langford, H.E., Bateman, M.D., Penkman, K.E.H., Boreham, S., Briant, R.M., Coope, G.R., Keen, D.H. in press 2007. Age-estimate evidence for Middle-Late Pleistocene aggradation of River Nene 1st Terrace deposits at Whittlesey, eastern England. Proceedings of the Geologists’ Association 118 (2).
Lewis, S.G., Maddy, D., Glenday, S., 2004. The Thames valley sediment conveyor: Fluvial system development over the last two interglacial-glacial cycles. Quaternaire 15, 17-28
Lewis, S.G., Maddy, D., Buckingham, C., Coope, G.R., Field, M.H., Keen, D.H., Pike, A.W.G., Roe, D.A., Scaife R.G., Scott, K., 2006. Pleistocene fluvial sediments, palaeontology and archaeology of the upper River Thames at Latton, Wiltshire, England. Journal of Quaternary Science 21 (2), 181-205.
Lightwing, J., 1982. Vertebrates from a New Site at Coston, Norfolk. Bulletin of the Geological Society of Norfolk 33, 73.
Maddy, D., Lewis, S.G., Scaife, R.G., Bowen, D.Q., Coope, G.R., Green, C.P., Hardaker, T., Keen, D.H., Rees-Jones, J., Parfitt, S., Scott, K., 1998. The Upper Pleistocene deposits at Cassington, near Oxford, England. Journal of Quaternary Science 13, 205-231.
Maddy, D., 1999. English Midlands: A correlation of Quaternary deposits in the British Isles. In: Bowen, D.Q. (Ed) Geological Society of London Special Report 23, 28-44
Preece, R.C., 1995. Mollusca from interglacial sediments at three critical sites in the Lower Thames. In: Bridgland, D.R., Allen, P., Haggart, B.A. (Eds), The Quaternary of the lower reaches of the Thames. Field guide, Quaternary Research Association, Durham, 53-62.
Preece, R.C., 1999. Mollusca from Last interglacial fluvial deposits of the River Thames at Trafalgar Square, London. Journal of Quaternary Science 14 (1), 77-89
Preece, R.C., Penkman, K.E.H., 2005. New faunal analyses and amino acid dating of the Lower Palaeolithic site at East Farm, Barnham, Suffolk. Proceedings of the Geologists’ Association 116, 363-377.
Reid, C., 1882. The geology of the country around Cromer. Memoirs of the Geological Survey of England and Wales
Roe, H., 1995. The Cudmore Grove Channel Site. In: Bridgland, D.R., Allen, P., Haggart, B.A. (Eds), The Quaternary of the lower reaches of the Thames. Field guide, Quaternary Research Association, Durham, 258-269.
Schreve, D.C. 2001a. Mammalian evidence from Middle Pleistocene fluvial sequences for complex environmental change at the oxygen isotope substage level. Quaternary International 79, 65-74
Schreve, D.C., 2001b. Differentiation of the British late Middle Pleistocene interglacials: the evidence from mammalian biostratigraphy. Quaternary Science Reviews 20, 1693-1705.
Schreve, D.C., Bridgland, D.R., Allen, P., Blackford, J.J., Gleed-Owen, C.P., Griffiths, H.I., Keen, D.H., White, M.J., 2002. Sedimentology, palaeontology and archaeology of late Middle Pleistocene River Thames terrace deposits at Purfleet, Essex, UK. Quaternary Science Reviews 21, 1423-1464.
Schreve, D.C., Harding, P., White, M.J., Bridgland, D.R., Allen, P., Clayton, F., Keen, D.H., Penkman, K.E.H., 2006. A Levallois knapping site at West Thurrock, Lower Thames, UK: its Quaternary context, environment and age. Proceedings of the Prehistoric Society 72, 21-52
Schwarcz, H.P., Grün, R., 1993. Electron Spin Resonance (ESR) dating of the Lower Industry, In Singer R, Gladfelter, B G and Wymer, J J (eds), The Lower Palaeolithic site at Hoxne, England, University of Chicago Press, 210-211
Scott, K., 2001. Late Middle Pleistocene Mammoths and Elephants of the Thames Valley, Oxfordshire. The World of Elephants - International Congress, Rome, 247-254
Shotton, F.W., 1983. Interglacials after the Hoxnian in Britain, In Billard, A, Conchon, O and Shotton, F W (eds) Quaternary glaciations in the northern hemisphere, UNESCO International Geological Correlation Programme, Project 73/1/24, Report 9, Paris, 109-115. Reproduced in Quaternary Newsletter 39, 20-5
Shotton, F.W., Keen, D.H., Coope, G.R., Currant, A.P., Gibbard, P.L., Aalto, M., Peglar, S.M., Robinson, J.E., 1993. The Middle Pleistocene deposits of Waverley Wood Pit, Warwickshire, England. Journal of Quaternary Science 8, 293-325.
Singer, R., Gladfelter, B.G., Wymer, J.J., 1993. The Lower Palaeolithic Site at Hoxne, England, University of Chicago Press, Chicago Sparks 1957
Stuart, A.J., 1976. The history of the mammal fauna during the Ipswichian/Last Interglacial in England. Philosophical Transactions of the Royal Society, London, B276, 221-250
Sutcliffe, A.J., 1975. A hazard in the interpretation of glacial-interglacial sequences. Quaternary Newsletter 17, 1-3
Walkling, A.P., 1996. Coleopteran records from the last interglacial-glacial transition. Unpublished PhD thesis , Royal Holloway, University of London
West, R.G., 1956. The Quaternary deposits at Hoxne, Suffolk. Philosophical Transactions of the Royal Society of London, B239, 265-356
West, R.G., 1969. Pollen analysis from interglacial deposits at Aveley and Grays, Essex. Proceedings of the Geologists’ Association 80, 271-282
West, R.G., 1980. The pre-glacial Pleistocene of the Norfolk and Suffolk coasts. Cambridge University Press, Cambridge.

## Sheet: 1- Bleached Data
							D/L											Concentration (pmol/mg)
							Asx		Glx		Ser		Ala		Val			Asx		Glx		Ser		Gly		Ala		Val
Neaar no.	Genus	Species	Site	Provenance	Fraction	n	av	σ	av	σ	av	σ	av	σ	av	σ		av	σ	av	σ	av	σ	av	σ	av	σ	av	σ
	Saxidomus		Reference: Wehmiller, 1984	Inter-laboratory comparison sample ILC-A	THAA	3	0.386586	0.0165549	0.197948	0.0141631	0.439307	0.0119126	0.340562	0.0165255	0.151763	0.0030297
	Mercenaria	mercenaria	Reference: Wehmiller, 1984	Inter-laboratory comparison sample ILC-B	THAA	3	0.704006	0.0132783	0.41851	0.0010677	0.392736	0.022782	0.713111	0.0445871	0.400632	0.0332771
	Mercenaria	mercenaria	Reference: Wehmiller, 1984	Inter-laboratory comparison sample ILC-C	THAA	3	0.863566	0.02488	0.82955	0.0321749			0.918639	0.0224274	0.823168	0.0215794
	Mya	truncata	Reference: Kaufman & Manley, 1998	Inter-laboratory comparison sample ILC-Z	THAA	10	0.150401	0.00110792	0.027042	0.000336997	0.122663	0.00314185	0.0323634	0.00645147	0.0157738	0.00528681
0093bF	Corbicula	fluminalis	Aveley	Purfleet Road, Section 6	FAA	2	0.747911	0.00119409	0.486472	0.00606688	0.644854	0.00964697	0.674795	0.0193897	0.292238	0.0100929		81.5143	1.63848	39.6263	0.106804	12.7085	0.123566	161.922	5.33389	153.619	0.605051	58.5002	0.249589
0094bF	Corbicula	fluminalis	Aveley	Purfleet Road, Section 6	FAA	2	0.785672	0.00107375	0.505052	0.00888275	0.76594	0.00888275	0.667763	0.0102427	0.273454	0.00555713		82.7157	0.0140547	50.6127	0.259466	16.5711	0.115846	253.852	15.1219	210.622	0.524871	70.5139	0.49689
0095bF	Corbicula	fluminalis	Aveley	Purfleet Road, Section 6	FAA	2	0.73967	0.0286679	0.454509	0.00418538	0.700173	0.00418538	0.659379	0.00493544	0.24194	0.00838611		87.5184	2.24083	35.3474	0.78346	11.3792	0.460895	160.394	4.11416	141.254	1.6913	52.4011	1.54188
0096bF	Corbicula	fluminalis	Aveley	Purfleet Road, Section 6	FAA	2	0.734669	0.00993658	0.487609	0.00170625	0.372626	0.00170625	0.630155	0.0229784	0.324832	0.0133667		109.048	2.82465	53.4453	1.62727	32.3208	4.81199	270.591	6.12932	234.176	4.40095	74.5023	0.643993
0301bF	Corbicula	fluminalis	Aveley	Purfleet Road, Section 6	FAA	2	0.747619	0.00206088	0.504365	0.00643092	0.753051	0.00643092	0.712774	0.00520006	0.345284	0.000641264		99.5221	2.33458	44.7105	0.941516	15.1052	0.195472	259.531	37.0112	187.34	2.54556	60.1361	1.20567
0302bF	Corbicula	fluminalis	Aveley	Purfleet Road, Section 6	FAA	2	0.759911	0.000390402	0.49355	0.00157269	0.666012	0.00157269	0.689944	0.0079455	0.340007	0.00483594		89.7246	0.181421	40.7269	0.0700155	14.8514	0.0396918	250.987	18.2449	159.286	3.05079	50.4345	0.112262
0318bF	Corbicula	fluminalis	Aveley	Purfleet Road, Section 6	FAA	2	0.688249	0.00096823	0.444617	0.01182	0	0.01182	0.679675	0.00467429	0.28136	0.00148985		80.197	8.32579	25.3703	2.73886	5.66616	0.0847008	115.842	8.90222	116.66	4.67212	31.6628	1.10813
0097bF	Corbicula	fluminalis	Stanton Harcourt	1981 original channel (oven dried?)	FAA	2	0.592787	0.000654306	0.331476	0.00341926	0.342897	0.00341926	0.597382	0.016662	0.307049	0.00861625		110.961	1.30306	39.941	0.976629	29.1821	0.699114	252.087	7.20373	155.443	0.272302	42.0371	1.25868
0098bF	Corbicula	fluminalis	Stanton Harcourt	1981 original channel (oven dried?)	FAA	2	0.653775	0.00445482	0.388228	0.00857316	0.546465	0.00857316	0.637189	0.0251976	0.279211	0.00536779		106.572	2.71363	36.7086	1.16333	17.9239	0.678363	223.974	12.034	143.845	0.926882	39.3847	0.571322
0099bF	Corbicula	fluminalis	Hackney	sample 7	FAA	2	0.666696	0.00269907	0.396682	0.0037024	0.251836	0.0037024	0.664784	0.00524303	0.314142	0.0115527		124.713	0.73927	45.5887	0.139548	22.5738	0.759146	182.556	29.1728	175.591	7.02091	53.2589	1.59463
0100bF	Corbicula	fluminalis	Purfleet	Greenlands Shell Bed, 6	FAA	2	0.705479	0.00383856	0.498938	0.00535401	0.708985	0.00535401	0.79625	0.00189996	0.351461	0.0200173		153.319	3.86324	45.275	0.154676	12.7699	7.22007	211.931	8.65965	211.514	0.820061	36.7787	0.760666
0333bF	Corbicula	fluminalis	Purfleet	Greenlands Shell Bed, 6	FAA	2	0.743848	0.0134183	0.524523	0.000982602	0	0.000982602	0.794624	0.0164772	0.369764	0.00748883		107.687	1.83664	38.2621	0.01784	8.61499	2.07657	141.843	130.725	163.327	11.683	58.8309	4.48421
0304ibF	Corbicula	fluminae	Rhine (Germany) near Cologne	modern	FAA	2	0	0			0				0	0		5.37595	0.261003	0	0	4.60117	0.0877041	85.7909	88.5709	0	0	4.7776	0.183631
0304iibF	Corbicula	fluminae	Rhine (Germany) near Cologne	modern	FAA	2	0	0			0				0	0		5.73527	0.0457998	0	0	4.78027	0.110676	51.9766	30.9347	0	0	4.58828	0.408037
0991bF	Corbicula	obovata	Whitecliff Bay, Isle of Wight	Bembridge Marls	FAA	2	0.610325	0.00564809	0.955287	0.000237557	0	0.000237557	0.892234	0.00515539	0.841662	0.0744416		4.12207	0.0134923	24.4105	0.0641703	2.75263	0.0485903	69.2748	2.2127	152.491	0.551982	47.9466	1.6469
0992bF	Corbicula	obovata	Whitecliff Bay, Isle of Wight	Bembridge Marls	FAA	2	0.54163	0.00326708	0.918227	0.00207845	0	0.00207845	0.882843	0.00132247	0.900013	0.0034069		4.83657	0.0193221	26.2976	0.153905	4.11443	0.062733	71.435	1.63516	157.777	1.41006	51.8586	0.221174
0993bF	Corbicula	obovata	Whitecliff Bay, Isle of Wight	Bembridge Marls	FAA	2	0	0	0.893474	0.00533527	0	0.00533527	0.861903	0.00726598	0.708379	0.0872735		1.76003	0.027958	15.5354	0.0639647	3.26683	0.123451	54.3731	2.3776	79.9767	0.441097	31.09	1.41792
0994bF	Corbicula	obovata	Whitecliff Bay, Isle of Wight	Bembridge Marls	FAA	2	0	0	0.872479	0.00727941	0	0.00727941	0.831521	0.0426191	0.779365	0.043217		1.88579	0.331691	15.3157	0.677966	3.57385	0.334	56.061	3.34807	75.088	0.196706	30.8554	1.16613
4282bF	Corbicula	fluminalis	Lion Pit Tramway Cutting	Section 5, Sample 2	FAA	2	0.768226	0.00443571	0.467355	0.00436093	0.809433	0.0379733	0.486823	0.0292928	0.255129	0.0112285		167.625	6.11214	89.1222	0.976617	31.3976	5.73563	275.897	141.006	169.731	17.4347	65.4228	4.01393
4283bF	Corbicula	fluminalis	Swanscombe	Dierden's Pit, IV (10)	FAA	2	0.730442	0.0138206	0.586154	0.0182259	1.06382	0.0494104	0.800644	0.00782421	0.397303	0.00683258		114.965	0.447271	37.6949	0.66116	6.52638	0.261242	193.884	25.1975	181.164	0.169138	48.7907	1.55067
4284bF	Corbicula	fluminalis	Swanscombe	Dierden's Pit, IV (10)	FAA	2	0.73197	0.00546365	0.595703	0.00108922	0.781038	0.039566	0.808077	0.000931115	0.388906	0.00615006		156.581	0.319436	43.2566	0.191302	6.98909	0.396791	252.513	11.1606	232.601	3.22343	61.2895	0.113867
4285bF	Corbicula	fluminalis	Swanscombe	Dierden's Pit, IV (10)	FAA	2	0.708795	0.00129014	0.594	0.00344581	0.746065	0.0615303	0.79911	0.000184065	0.409655	0.0109769		116.685	1.2711	33.2607	0.0465382	6.33914	0.454652	179.518	5.40108	173.653	1.26161	46.7366	0.415324
0093bH*	Corbicula	fluminalis	Aveley	Purfleet Road, Section 6	THAA*	2	0.545153	0.00226178	0.384379	0.000237067	0.265386	0.00995455	0.549814	0.00093652	0.222685	0.00439085		134.646	0.140768	117.715	0.492494	23.8567	0.979183	177.161	15.4179	157.579	0.773092	66.4042	0.590851
0094bH*	Corbicula	fluminalis	Aveley	Purfleet Road, Section 6	THAA*	2	0.621087	0.00763544	0.382757	0.000232576	0.220709	0.0231461	0.554385	0.0102997	0.239276	0.00305549		129.018	2.44728	164.337	1.95828	42.1051	3.37952	311.723	9.22033	237.566	2.68342	95.7572	1.17793
0095bH*	Corbicula	fluminalis	Aveley	Purfleet Road, Section 6	THAA*	2	0.506153	0.012313	0.353927	0.000147602	0.345694	0.0137872	0.544996	0.010203	0.191368	0.00570207		172.798	21.1005	99.7391	1.65723	18.4629	0.340733	181.266	31.1208	146.466	3.51392	60.3978	1.23924
0096bH*	Corbicula	fluminalis	Aveley	Purfleet Road, Section 6	THAA*	2	0.277604	0.000267202	0.15151	0.00117726	0.0457304	0.000581725	0.314719	0.00146126	0.100095	0.00117092		341.511	2.96832	411.494	6.32019	216.843	1.11508	471.161	11.4967	374.327	1.09429	238.923	2.34666
0301bH*	Corbicula	fluminalis	Aveley	Purfleet Road, Section 6	THAA*	2	0.271751	0.00914719	0.127972	0.000595503	0.0372107	0.000341888	0.343145	0.00656006	0.103663	0.00131327		350.218	37.1351	435.335	48.5314	231.18	26.5984	510.056	39.8152	347.695	42.4481	206.958	24.1107
0302bH*	Corbicula	fluminalis	Aveley	Purfleet Road, Section 6	THAA*	2	0.554505	0.00128256	0.352961	0.00172616	0.412253	0.0128428	0.537165	0.0161851	0.239391	0.000893027		201.889	2.93454	146.459	2.55055	28.6368	1.08964	228.577	4.5552	187.87	1.22235	89.8487	1.31757
0318bH*	Corbicula	fluminalis	Aveley	Purfleet Road, Section 6	THAA*	2	0.51461	0.0036261	0.318682	0.00394143	0.228819	0.0013071	0.532508	0.0212391	0.192055	0.00271226		166.482	10.2584	91.5759	3.77724	27.1089	0.488493	144.048	9.8269	148.13	3.10967	60.7435	0.810025
0097bH*	Corbicula	fluminalis	Stanton Harcourt	1981 original channel (oven dried?)	THAA*	2	0.393089	0.00614176	0.232455	0.00013695	0.316174	0.000475341	0.454913	0.00633794	0.210312	0.0153291		402.147	5.94017	173.061	0.923339	53.0075	1.6625	386.27	16.0869	242.996	3.41255	109.137	0.512753
0098bH*	Corbicula	fluminalis	Stanton Harcourt	1981 original channel (oven dried?)	THAA*	2	0.436574	0.00297389	0.256791	0.00207601	0.3329	0.00436536	0.492206	0.00983616	0.190298	0.00943325		287.248	0.0740466	135.729	0.129983	35.5452	0.527942	268.443	6.15562	180.933	1.49719	77.3146	1.50236
0099bH*	Corbicula	fluminalis	Hackney	sample 7	THAA*	2	0.429119	0.000184016	0.224977	0.000666282	0.111249	0.00198901	0.461542	0.0110902	0.1784	0.000264419		326.149	6.90066	204.307	2.44086	75.5909	1.80059	407.439	15.4923	225.334	4.70625	110.72	1.17567
0100bH6	Corbicula	fluminalis	Purfleet	Greenlands Shell Bed, 6	THAA6	2	0.447616	0.00392555	0.301914	0.000388732	0.347942	0.000273244	0.61544	0.0120747	0.245341	0.0229384		401.132	6.39736	180.015	3.42584	35.5605	0.499244	280.118	16.2081	271.696	3.0946	71.2207	2.77133
0333bH*	Corbicula	fluminalis	Purfleet	Greenlands Shell Bed, 6	THAA*	2	0.407775	0.0159836	0.237281	0.00440461	0	0	0.493325	0.0143641	0	0		146.158	7.87378	142.312	12.6672	101.403	4.30736	520.857	29.4989	218.054	2.49102	111.777	1.74581
0303ibH*	Corbicula	fluminae	Rhine (Germany) near Cologne	modern	THAA*	2	0.112288	0.00187828	0.0506182	0.000923531	0.155424	0.000467809	0.0641409	0.001172	0.128091	0.0307374		819.395	72.6388	303.949	42.9109	230.355	2.13179	659.48	29.6486	302.976	1.37879	225.383	12.5037
0304ibH*	Corbicula	fluminae	Rhine (Germany) near Cologne	modern	THAA*	2	0.117475	0.000944537	0.0551973	0.000704355	0.174977	0.000263425	0.037687	2.42342e-05	0.113134	0.0184018		763.062	11.6548	250.168	6.73499	206.7	6.50334	639.797	29.0772	264.825	6.67095	202.892	1.92617
0304iibH*	Corbicula	fluminae	Rhine (Germany) near Cologne	modern	THAA*	2	0.120843	0.000540747	0.0599356	0.000227219	0.193937	0.00106336	0.0690292	0.00194943	0.13933	0.0340071		768.954	26.1264	226.756	6.46402	189.143	4.42517	591.038	17.9461	261.798	3.54818	189.212	12.8322
0991bH*	Corbicula	obovata	Whitecliff Bay, Isle of Wight	Bembridge Marls	THAA*	2	0.505995	0.00510879	0.94099	0.000406757	0	0	0.858566	0.00812572	0.789623	0.00825997		10.443	0.283536	79.5314	0.729722	10.1747	0.0143713	91.6206	2.3053	176.829	0.589879	58.5699	0.872809
0992bH*	Corbicula	obovata	Whitecliff Bay, Isle of Wight	Bembridge Marls	THAA*	2	0.635019	0.00226577	0.967933	6.75581e-05	0	0	0.86854	0.00504534	0.790409	0.00736994		8.27946	0.119961	75.2407	0.34351	5.65006	0.0360356	89.137	0.22897	173.111	0.852877	55.5118	0.737919
0993bH*	Corbicula	obovata	Whitecliff Bay, Isle of Wight	Bembridge Marls	THAA*	2	0.358225	0.00847095	0.889722	0.0015151	0	0	0.828227	0.000617956	0.660548	0.0124382		4.6955	0.0823766	42.03	0.18856	5.99641	0.0658892	69.9624	0.881441	84.4974	0.19347	33.2298	0.194995
0994bH*	Corbicula	obovata	Whitecliff Bay, Isle of Wight	Bembridge Marls	THAA*	2	0.403741	0.0529194	0.90671	0.00199618	0	0	0.831091	0.00639211	0.654439	0.00929897		4.28712	0.211548	39.0491	0.123718	5.38074	0.0494892	68.8827	2.09478	80.1082	0.191339	30.5751	0.129993
4282bH*	Corbicula	fluminalis	Lion Pit Tramway Cutting	Section 5, Sample 2	THAA*	2	0.664315	0.00639073	0.344893	5.14845e-05	0.583012	0.0252254	0.430264	0.00339538	0.180084	0.00328683		254.088	15.0114	284.995	26.4846	63.7387	1.85635	455.007	86.5622	243.361	1.48877	104.532	2.52028
4283bH*	Corbicula	fluminalis	Swanscombe	Dierden's Pit, IV (10)	THAA*	2	0.470934	0.00239867	0.346684	0.000797181	0.309406	0.00139176	0.596553	0.000772036	0.21985	0.00142406		332.101	14.3853	153.036	6.28621	31.6338	0.637211	292.857	18.7434	262.812	0.282833	99.8669	5.93956
4284bH*	Corbicula	fluminalis	Swanscombe	Dierden's Pit, IV (10)	THAA*	2	0.505876	0.000255514	0.367783	0.00119442	0.26091	0.00704584	0.626747	0.00695006	0.261334	0.00317094		312.902	3.42167	143.677	0.15258	26.173	0.435697	285.287	36.5079	261.788	4.71856	95.9396	1.71287
4285bH*	Corbicula	fluminalis	Swanscombe	Dierden's Pit, IV (10)	THAA*	2	0.473423	0.00144713	0.359986	0.000477693	0.278818	0.00075369	0.61767	0.0117689	0.246999	0.00738206		310.1	7.81198	137.637	2.81692	28.0584	0.00658055	276.184	23.4905	242.708	2.89939	97.3012	0.88973
0279bF	Valvata	piscinalis	Stratford-upon-Avon	23.5.78 (modern)	FAA	2	0	0	0	0	0	0	0	0	0	0		12.6552	0.590553	7.09347	0.265261	24.6736	1.66657	102.727	10.7424	19.8339	0.834217	3.71407	0.237953
0280bF	Valvata	piscinalis	Stratford-upon-Avon	23.5.78 (modern)	FAA	2	0.242587	0.00213735	0.0235848	0.0333539	0.258985	0.0048339	0.0796289	0.0230539	0	0		58.2433	0.922028	29.7842	0.535634	63.7757	0.846843	248.546	20.3335	82.2025	2.74396	21.0602	0.578178
0281bF	Valvata	piscinalis	Stratford-upon-Avon	23.5.78 (modern)	FAA	2	0.11087	0.00225462	0.0747516	0.105715	0.107231	0.00310001	0.0409851	0.0579617	0	0		26.3979	0.452964	12.7893	1.33666	59.5721	1.58042	146.225	18.1536	35.2374	2.8035	9.36354	0.0377321
0525bF	Valvata	piscinalis	Stanwick, Northamptonshire	ST37, July 2001	FAA	2	0.329279	0.00421172	0.0369935	0.0523167	0.500631	0.000812187	0.142245	0.00253201	0.0798812	0.00347924		85.6924	7.62087	44.6862	4.72981	71.2594	1.21856	155.643	27.7921	118.665	4.02009	41.6945	0.268227
0526bF	Valvata	piscinalis	Stanwick, Northamptonshire	ST37, July 2001	FAA	2	0.319778	0.00432708	0.0709718	0.000181488	0.491823	0.0118559	0.142649	0.00380877	0.0855001	0.00333223		105.671	11.565	53.3203	2.0596	85.3495	1.1417	177.854	18.4633	135.725	3.68825	47.8255	0.0639243
0527bF	Valvata	piscinalis	Stanwick, Northamptonshire	ST37, July 2001	FAA	2	0.315809	0.00802336	0	0	0.479709	0.000707687	0.116528	0.00250089	0	0		65.6306	5.06857	33.4885	1.37797	61.5005	0.031009	160.349	7.7935	103.836	1.18655	33.8956	3.26006
0528bF	Valvata	piscinalis	Stanwick, Northamptonshire	ST37, July 2001	FAA	2	0.305292	0.00387896	0.0361411	0.0511113	0.401965	0.00586574	0.12215	0.00368383	0.088495	0.00238584		86.3322	1.61768	45.5844	2.18461	87.4491	0.493894	214.054	16.9778	130.352	1.63742	44.528	1.53908
0075bF	Valvata	piscinalis	Cassington	60	FAA	2	0.440853	0.00737473	0.148586	8.20429e-05	0.86751	0.00798896	0.244454	0.00165011	0	0		110.41	1.8254	45.4082	0.46032	52.5908	0.107638	300.72	10.2755	126.942	0.0612035	35.8204	0.422335
0475-7bF	Valvata	piscinalis	Deeping St. James	DSJ34, July 2001	FAA	2	0.47658	0.0064844	0.194296	0.00293988	0.771656	0.0127897	0.232951	0.00287756	0	0		102.325	2.03407	39.3792	0.841354	49.3046	2.08983	228.144	20.1376	110.041	3.98447	40.8023	1.76574
0478-9bF	Valvata	piscinalis	Deeping St. James	DSJ34, July 2001	FAA	2	0.50764	0.0132425	0.215384	0.00290477	0.786838	0.000784254	0.281286	0.00533418	0.104037	0.0132066		123.349	3.28763	49.6838	1.17584	51.8387	0.600597	194.986	24.3341	128.966	3.27587	54.9816	0.00862655
0299bF	Valvata	piscinalis	Aveley	Area 6, Purfleet Rd	FAA	2	0.549747	0	0.264367	0	0.29408	0	0.425065	0	0.137094	0		24.048	0	11.9341	0	14.8155	0	131.064	0	33.2511	0	10.9458	0
4290bF	Valvata	piscinalis	Aveley	Area 6, Purfleet Rd	FAA	2	0.636516	0.0120055	0.286961	0.0267301	0.88778	0.319932	0.407934	0.00140342	0.170305	0.0104536		177.247	0.851173	62.2226	2.15	51.2395	2.33776	359.983	11.5922	172.668	3.88144	74.0373	6.93949
0986bF	Valvata	piscinalis	Latton	lower levels, 20/08/1999	FAA	2	0.597065	0.000866335	0.288738	0.00190093	0.769904	0.00980057	0.342509	0.0105809	0.12415	0.00134555		128.739	1.56533	52.9519	0.851242	37.4126	0.80261	343.258	3.94273	134.907	1.43985	47.4678	0.186111
0987bF	Valvata	piscinalis	Latton	lower levels, 20/08/1999	FAA	2	0.586078	0.000320594	0.279782	0.0016068	0.814127	0.00670626	0.341593	0.00401032	0.122624	0.0081071		126.013	0.486205	54.4636	0.391335	37.7067	0.265882	329.186	15.5283	140.079	1.27154	49.8342	1.12639
0988bF	Valvata	piscinalis	Latton	lower levels, 13/10/1999	FAA	2	0.592542	0.000166086	0.261926	0.00199028	0.81122	0.0107682	0.356763	0.00953927	0.113775	0.00313092		129.688	2.24766	55.6717	0.92409	37.0502	0.662538	344.815	15.1253	146.695	1.61197	51.2555	0.767535
0989bF	Valvata	piscinalis	Latton	lower levels, 13/10/1999	FAA	2	0.569106	0.000158923	0.270597	0.000685652	0.802885	0.00274559	0.359472	0.00956522	0.119153	0.00434724		139.17	2.99567	57.2493	1.19104	40.6465	0.964811	364.19	18.4329	152.321	2.08456	52.3763	0.210597
0990bF	Valvata	piscinalis	Latton	lower levels, 13/10/1999	FAA	2	0.568432	0.000535939	0.255511	0.000395989	0.724499	0.00476797	0.353134	0.0140886	0.109868	0.000731694		139.799	1.76416	58.3406	0.741969	42.8976	0.588036	340.029	12.0989	147.411	1.79332	53.0628	1.6337
0072bF	Valvata	piscinalis	Stanton Harcourt	interglacial channel sediments	FAA	2	0.621008	0.0114518	0.270653	0.00153265	0.926162	0.0154841	0.443496	0.00194791	0.18825	0.00420176		104.53	2.4512	45.6076	1.21293	24.6234	0.157321	172.015	11.2194	124.474	0.474097	38.1346	1.10334
1206bF	Valvata	piscinalis	Stanton Harcourt	interglacial channel sediments	FAA	2	0.61207	0.0138754	0.288967	0.00577776	0.792605	0.050446	0.391649	0.0222043	0.147519	0.0169989		112.476	0.273	51.5113	0.491792	34.8972	2.7129	296.431	13.5805	141.522	0.744128	45.9581	1.13182
1207bF	Valvata	piscinalis	Stanton Harcourt	interglacial channel sediments	FAA	2	0.616306	0.0171508	0.320185	0.00352475	0.811938	0.0103712	0.389549	0.0144154	0.145442	0.0125962		147.465	4.4095	61.659	0.846617	38.2894	0.12631	282.565	18.409	147.419	1.87918	60.6799	0.302856
1208bF	Valvata	piscinalis	Stanton Harcourt	interglacial channel sediments	FAA	2	0.631367	0.0192978	0.312064	0.0200602	0.749192	0.0577624	0.391537	0.0115969	0.161963	0.0195258		105.235	0.361577	49.2456	1.00734	29.2449	1.60334	200.431	70.548	117.86	1.28561	48.1642	2.16571
0855bF	Valvata	piscinalis	Cudmore Grove	Bed 4, beneath the gravels	FAA	2	0.674835	0.00364857	0.34043	0.00214544	0.692564	0.011465	0.437673	0.00323789	0.180918	0.00141131		90.1313	5.29975	36.6092	1.15377	15.1096	0.0203748	161.168	16.7344	86.6923	0.355566	35.9228	1.46266
0856bF	Valvata	piscinalis	Cudmore Grove	Bed 4, beneath the gravels	FAA	2	0.658441	0.000544772	0.328071	0.00391133	0.646914	0.0193011	0.434344	0.00229142	0.171081	0.00533643		68.3869	4.84366	29.4873	2.47112	15.09	0.677038	206.455	1.34324	84.8835	0.826903	29.7389	0.0935142
0857bF	Valvata	piscinalis	Cudmore Grove	Bed 4, beneath the gravels	FAA	2	0.674005	0.00124935	0.32176	0.00126208	0.736324	0.00417189	0.435614	0.0015221	0.17305	0.00131914		91.4822	4.21347	39.4977	1.10532	17.8709	0.21738	230.725	1.71533	113.537	0.962287	36.0502	0.253421
0858bF	Valvata	piscinalis	Cudmore Grove	Bed 4, beneath the gravels	FAA	2	0.697463	0.00125742	0.335915	7.44427e-05	0.789052	0.00454193	0.414812	0.00146403	0.157519	0.00639037		114.509	0.940199	50.1497	0.462196	19.8073	0.0476063	227.295	10.3595	128.24	0.703247	41.3903	1.14426
1172bF	Valvata	piscinalis	Hackney	Sample 7	FAA	2	0.641767	0.000903485	0.292249	0.0115994	0.493999	0.167789	0.483619	0.00132154	0.136973	0.00134964		99.2867	1.25926	50.0068	0.86942	20.9843	4.27294	208.087	14.9385	119.754	2.40162	42.1027	0.610523
1173bF	Valvata	piscinalis	Hackney	Sample 7	FAA	2	0.658344	0.000245745	0.304988	0.000975147	0.606402	0.00438412	0.469075	0.00213072	0.145349	0.000772762		103.136	1.29975	50.7795	1.53092	17.9882	0.819228	186.237	1.67457	109.503	0.043444	38.8823	0.147585
1174bF	Valvata	piscinalis	Hackney	Sample 7	FAA	2	0.660459	0.00128629	0.304933	0.00168504	0.533719	0.103104	0.462695	0.00510079	0.146292	0.000776871		100.366	2.97447	51.6568	0.757249	19.9956	2.74892	175.562	19.9398	117.867	2.90081	42.9312	2.76434
1468bF	Valvata	piscinalis	Clacton-on-Sea	Trafalgar Road, deep piling and lower levels from freshwater bed	FAA	2	0.684859	0.00451042	0.373388	0.00656973	0.468305	0.0126125	0.569586	0.00574739	0.301603	0.0451893		40.696	1.89169	19.2054	1.18616	7.56952	0.0883624	129.11	10.2044	81.0368	0.380054	26.0444	0.877902
1469bF	Valvata	piscinalis	Clacton-on-Sea	Trafalgar Road, deep piling and lower levels from freshwater bed	FAA	2	0.631967	0.0191096	0.395011	0.0030562	0.548903	0.00695151	0.56776	0.00515589	0.309283	0.0459994		14.0429	2.49744	8.2798	1.04181	8.25106	0.15662	131.909	1.70073	85.995	0.375193	34.5142	2.176
1470bF	Valvata	piscinalis	Clacton-on-Sea	Trafalgar Road, deep piling and lower levels from freshwater bed	FAA	2	0.712825	0.0033955	0.391917	0.0027049	0.822173	0.0117999	0.5736	0.00429993	0.259295	0.00554494		43.1326	1.37893	21.4311	0.557558	6.40951	0.173602	147.74	11.4752	93.0375	0.829325	27.4247	0.296943
1471bF	Valvata	piscinalis	Clacton-on-Sea	Trafalgar Road, deep piling and lower levels from freshwater bed	FAA	2	0.669734	0.0111775	0.403627	0.010281	0.842765	0.0586848	0.603028	0.0133744	0.313485	0.0328666		8.59462	3.04831	8.31419	1.7614	5.05439	0.0579612	133.29	3.42814	72.2416	1.18389	25.6842	0.665741
0490bF	Valvata	piscinalis	Hoxne	2000, sample II, Back Pit Spit 3 (20-30)	FAA	2	0.721361	0.0027975	0.388364	0.0114489	0.788445	0.00810437	0.491726	0.0119095	0.237805	0.016729		96.2849	0.635933	38.2655	0.141577	11.1993	0.228879	118.805	6.71915	91.234	0.944735	30.7329	3.93142
0491bF	Valvata	piscinalis	Hoxne	2000, sample II, Back Pit Spit 3 (20-30)	FAA	2	0.702933	0.00638407	0.38963	0.00719205	0.73506	0.0418853	0.497656	0.0113071	0.253984	0.00988851		95.4471	3.48952	39.469	1.43244	11.8342	0.918045	113.711	0.865567	89.6542	0.482394	32.6073	4.82241
0492bF	Valvata	piscinalis	Hoxne	2000, sample II, Back Pit Spit 3 (20-30)	FAA	2	0.687999	0.00375553	0.367519	0.00667325	0.466179	0.0305326	0.509849	0.0068316	0.247308	0.0264724		93.4315	9.25495	35.6724	2.2461	13.0183	0.0879928	97.1588	36.4279	86.1791	0.229466	31.4618	0.467747
0493bF	Valvata	piscinalis	Hoxne	2000, sample II, Back Pit Spit 3 (20-30)	FAA	2	0.714256	0.00105469	0.389228	ND	0.865669	0.00264303	0.473935	0.00139924	0.288192	0.0135977		93.8766	1.39058	39.7766	0.540954	10.9372	0.218599	150.487	1.04457	91.5567	0.455681	29.0429	1.42134
0494bF	Valvata	piscinalis	Hoxne	2000, Sq1, Spit 5 (40-50) Sample 5	FAA	2	0.719474	0.00689174	0.424316	0.00688796	0.835943	0.0111109	0.533626	0.00708945	0.248197	0.0146559		110.71	1.83494	43.9483	0.45655	11.3365	0.0403162	145.385	5.80621	110.198	0.436724	40.589	0.789293
0495bF	Valvata	piscinalis	Hoxne	2000, Sq1, Spit 5 (40-50) Sample 5	FAA	2	0.726207	0.00632386	0.417224	0.00373278	0.698993	0.0136623	0.524155	0.027277	0.270185	0.0308724		84.0836	1.89445	33.6945	0.719801	9.33578	0.111249	105.077	0.296788	78.9129	0.109124	29.6982	4.20736
0496bF	Valvata	piscinalis	Hoxne	2000, Sq1, Spit 5 (40-50) Sample 5	FAA	2	0.726199	0.00138455	0.43825	0.00917674	0.694278	0.045464	0.548716	0.00769169	0.28588	0.013448		96.3753	1.45272	35.8423	1.0574	10.863	0.610859	113.739	4.88691	86.7799	0.723682	34.4731	1.18905
0497bF	Valvata	piscinalis	Hoxne	2000, Sq1, Spit 5 (40-50) Sample 5	FAA	2	0.719921	0.00909868	0.424476	0.00632025	0.804419	0.0475109	0.526651	0.021852	0.317569	0.0219639		87.6214	4.64973	38.2615	1.6964	10.3202	0.563255	164.292	7.82418	94.4818	3.51996	27.349	0.13266
0594bF	Valvata	piscinalis	Hoxne	2000 Back Pit (12)	FAA	2	0.704804	0.000156571	0.404102	0.00106755	0.421707	0.00416378	0.512087	0.00107114	0.203109	0.00127102		89.3754	0.408232	38.9091	0.322552	16.1701	0.424072	181.969	5.95332	90.8223	0.671338	32.5026	0.262389
0595bF	Valvata	piscinalis (tall)	Hoxne	01 (50)	FAA	2	0.738406	0.00213232	0.491569	0.00150638	0.654991	0.0603122	0.576269	0.00314302	0.270589	0.000991416		84.4448	1.01759	36.0548	0.160785	9.81846	0.552816	161.427	4.77654	86.7219	0.301421	30.5679	0.591831
0596bF	Valvata	piscinalis (flat)	Hoxne	01 (50)	FAA	2	0.762174	0.000854067	0.466734	0.00162333	0.679232	0.0103226	0.592142	0.0009351	0.262967	0.00120837		81.6804	1.34836	37.4645	0.197271	9.60719	0.0193692	176.557	0.397735	95.6546	0.536435	31.7439	0.774809
0898bF	Valvata	piscinalis	West Runton	West Runton Freshwater Bed	FAA	2	0.767142	0.0191145	0.453249	0.00184439	0.313158	0.0470676	0.654192	0.0211767	0.320521	0.00454465		94.7451	0.382193	43.535	0.694719	7.81075	1.14518	193.112	15.1911	121.766	1.75233	40.9149	1.03661
0899bF	Valvata	piscinalis	West Runton	West Runton Freshwater Bed	FAA	2	0.778476	0.00354641	0.493549	0.000425114	0.254917	0.00549945	0.579947	0.0131121	0.284928	0.0130402		102.828	4.95622	46.1241	2.56344	9.14973	0.462614	186.042	33.0069	126.166	4.90032	44.2235	0.716434
0900bF	Valvata	piscinalis	West Runton	West Runton Freshwater Bed	FAA	2	0.767429	0.00442257	0.49132	0.00698434	0.366007	0.0115827	0.578192	0.0123785	0.270977	0.00595045		135.109	3.01232	58.793	2.76844	9.25457	0.775436	208.974	29.0633	150.812	6.05573	55.0417	0.128015
0901bF	Valvata	piscinalis	West Runton	West Runton Freshwater Bed	FAA	2	0.74464	0.00265952	0.453404	0.00408256	0.384151	0.0279778	0.616337	0.0200055	0.270647	0.00752721		115.338	3.25333	48.747	1.68316	6.96445	0.353144	206.22	21.609	126.065	2.19835	47.508	0.719435
0295bF	Valvata	piscinalis	Purfleet	Greenlands Shell Bed, 6	FAA	2	0.70514	0	0.4029	0	0.272362	0	0.484563	0	0.244321	0		34.5236	0	15.6708	0	23.1847	0	160.554	0	96.8816	0	27.8157	0
0296bF	Valvata	piscinalis	Purfleet	Greenlands Shell Bed, 6	FAA	2	0.67748	0	0.402064	0	0.454284	0	0.540094	0	0.261811	0		71.692	0	29.7753	0	19.2306	0	206.868	0	104.292	0	32.4591	0
4153bF	Valvata	piscinalis	Tattershall Castle	Ip IIb, sample 76K	FAA	2	0.516949	0.00311961	0.191512	0.00606159	0.950541	0.0368737	0.303042	0.00336607	0.129791	0.00018111		155.502	5.6058	59.0649	2.29771	45.7492	10.0047	273.365	161.2	154.276	2.05025	65.1632	3.39151
4255bF	Valvata	piscinalis	Trafalgar Square	New Zealand House Foundation 1957	FAA	2	0.554303	0.00197763	0.223727	0.00848691	0.986113	0.0511387	0.307757	0.024605	0.149527	0.0054646		131.805	0.625981	46.5324	0.412067	38.9838	3.76063	214.391	50.3554	129.571	11.0611	50.6105	0.213354
4256bF	Valvata	piscinalis	Trafalgar Square	New Zealand House Foundation 1957	FAA	2	0.549657	0.00211102	0.230825	0.00438255	0.963663	0.00867836	0.303981	0.0131895	0.12881	0.00726495		108.639	1.49944	41.4792	0.396573	32.2348	2.91961	178.953	54.8504	112.792	6.14778	40.3839	0.462768
4257bF	Valvata	piscinalis	Trafalgar Square	New Zealand House Foundation 1957	FAA	2	0.466649	0.037674	0.208125	0.00344037	0.22781	0.105648	0.254249	0.0184788	0.117309	0.00322242		130.484	4.381	46.4589	1.30995	109.375	44.9112	254.875	59.8398	144.332	15.7444	47.8368	2.89701
0290bF	Valvata	piscinalis	Funthams Lane	Sample 3 Unit 3 a	FAA	2	0.600085	0.00882544	0.240994	0.00223098	0.823455	0.0485544	0.397238	0.0099473	0.0804072	0.113713		121.47	13.3051	60.5073	3.18935	27.3812	2.07209	253.939	87.167	133.421	15.5493	19.1772	6.90844
0291bF	Valvata	piscinalis	Funthams Lane	Sample 3 Unit 3 a	FAA	1	0.615506		0.246644		0.903462		0.446965		0.161186			170.608		81.7454		43.5118		356.108		212.311		70.8328
0292bF	Valvata	piscinalis	Funthams Lane	Sample 3 Unit 3 a	FAA	1	0.616419		0.244425		0.862977		0.423568		0.16862			150.327		74.4746		43.7291		383.399		206.217		75.3871
1245bF	Valvata	piscinalis	Funthams Lane	Unit F1	FAA	2	0.535103	0.00157531	0.262701	0.0117738	0.506876	0.00245765	0.400965	0.0418028	0.190569	0.0224776		167.308	2.75099	66.6303	3.30375	73.7447	2.32792	288.703	131.757	206.469	8.76351	81.9793	2.73944
1246bF	Valvata	piscinalis	Funthams Lane	Unit F1	FAA	2	0.523314	0.0187726	0.239216	0.0731485	0.38721	0.0159663	0.351631	0.0477727	0.234997	0.0136785		158.703	9.21862	70.3388	0.603588	91.7533	2.10322	571.775	45.0951	218.285	15.8778	91.846	1.12587
1179bF	Valvata	piscinalis	Funthams Lane	Unit G3	FAA	2	0.56587	0.0018969	0.225278	0.000942068	0.616238	0.0190354	0.335729	0.0191595	0.10485	0.000770167		126.965	4.0479	65.2427	2.8418	43.2971	0.484008	355.259	7.33191	165.822	1.29354	63.7922	0.366027
1180bF	Valvata	piscinalis	Funthams Lane	Unit G3	FAA	2	0.522198	0.00153513	0.221691	0.0023934	0.71948	0.00858937	0.357994	0.00308976	0.114981	0.00635211		113.011	3.95482	48.8551	2.04868	65.0633	0.448992	384.947	2.17335	202.779	0.637548	79.6833	0.293884
1181bF	Valvata	piscinalis	Funthams Lane	Unit G3	FAA	2	0.553742	0.00170861	0.225035	0.000317137	0.51781	0.0119182	0.32991	0.0187037	0.103964	0.00123702		139.822	6.43733	65.263	4.95866	54.106	1.20162	434.457	22.0413	165.461	1.34982	72.5332	1.24535
1182bF	Valvata	piscinalis	Funthams Lane	Unit G3	FAA	2	0.581653	0.00279955	0.23671	0.00034742	0.756443	0.00667976	0.358663	0.0152877	0.1292	0.000603531		140.607	2.55749	66.0762	1.71867	36.2285	1.02493	266.64	10.5567	156.936	1.28281	52.6658	0.36934
1183bF	Valvata	piscinalis	Funthams Lane	Unit G3	FAA	2	0.572279	0.00164858	0.271516	0.000510954	0.763343	0.0147454	0.334416	0.0297756	0.133024	0.00593683		66.4818	2.76839	36.1907	1.75186	33.4542	3.36008	237.303	9.13211	140.542	8.05612	47.7443	3.49562
1184bF	Valvata	piscinalis	Funthams Lane	Unit G3	FAA	2	0.579633	0.000142213	0.241739	0.000713315	0.723073	0.00833326	0.376134	0.0251474	0.130088	0.00274362		134.081	3.89423	63.6293	1.85029	36.2548	1.15795	312.942	7.05843	165.18	1.20781	48.0165	0.462905
1185bF	Valvata	piscinalis	Funthams Lane	Unit G3	FAA	2	0.598664	0.000185447	0.233657	0.00191765	0.752922	0.0160543	0.380619	0.00759367	0.118756	0.00209341		121.915	1.97547	59.3206	1.69804	39.1071	0.00697408	301.125	3.91553	166.653	1.02705	55.9582	2.43533
1186bF	Valvata	piscinalis	Funthams Lane	Unit G3	FAA	2	0.582661	0.000549886	0.245719	7.68441e-05	0.699924	0.00901088	0.358088	0.0149566	0.123312	0.00311934		126.73	3.79622	60.3926	2.53961	41.2117	1.23531	334.415	19.7841	161.488	1.27563	49.3366	0.628215
1187bF	Valvata	piscinalis	Funthams Lane	Unit G3	FAA	2	0.577334	0.000913949	0.221676	0.00270867	0.599352	0.00851449	0.332738	0.0197414	0.108345	0.00218396		164.518	6.65267	77.4605	4.47572	56.8952	1.49674	478.711	11.7305	187.611	0.351458	79.78	1.53284
1188bF	Valvata	piscinalis	Funthams Lane	Unit G3	FAA	2	0.594415	0.00143763	0.238422	0.000940878	0.734177	0.0155487	0.355321	0.0145893	0.121788	0.000265107		112.882	8.79096	53.7671	5.25025	34.8809	1.3548	251.609	25.8137	140.112	2.66518	51.4973	0.283657
1189bF	Valvata	piscinalis	Funthams Lane	Unit G3	FAA	2	0.584934	0.00748128	0.242616	0.00200385	0.790139	0.00969062	0.348343	0.0150924	0.124125	0.00170792		148.956	3.87809	66.7809	2.65226	41.2092	1.4023	329.552	24.5742	167.661	2.33089	56.1219	0.643061
1190bF	Valvata	piscinalis	Funthams Lane	Unit G3	FAA	2	0.575093	0.00417494	0.228302	0.00161736	0.501251	0.00242131	0.330696	0.0214558	0.095823	0.00277998		121.221	2.03463	63.6464	2.06578	42.1044	1.61875	358.197	34.7498	147.457	0.864343	53.1358	0.689324
1191bF	Valvata	piscinalis	Funthams Lane	Unit G3	FAA	2	0.574481	0.00303199	0.219716	0.0029631	0.629594	0.0841599	0.394623	0.0164432	0.126898	0.00325015		120.132	2.2448	60.5198	2.03214	34.4166	1.09357	239.838	21.0473	147.072	3.99267	44.751	0.553882
1192bF	Valvata	piscinalis	Funthams Lane	Unit G3	FAA	2	0.570234	0.00193376	0.235559	0.00252788	0.690852	0.0930958	0.353551	0.0117782	0.119174	0.00401954		157.493	3.26605	74.092	2.15119	45.5287	1.78771	272.537	3.60607	170.347	2.06533	69.521	0.476283
1193bF	Valvata	piscinalis	Funthams Lane	Unit G3	FAA	2	0.584109	0.00433568	0.235363	0.00205163	0.760961	0.0110412	0.374711	0.0238549	0.124584	0.00169594		131.43	6.84942	62.8305	3.62823	36.3154	1.74659	289.144	11.5617	166.459	2.58014	54.6087	0.978758
1194bF	Valvata	piscinalis	Funthams Lane	Unit G3	FAA	2	0.5985	0.000926078	0.254593	0.000176025	0.741062	0.0114143	0.353258	0.013774	0.122361	0.00447096		141.858	5.83352	62.9231	3.73209	40.7687	1.10103	316.967	3.81587	157.781	1.29997	62.6262	0.768811
1195bF	Valvata	piscinalis	Funthams Lane	Unit G3	FAA	2	0.607117	0.00330642	0.253367	0.00188399	0.790368	0.00466487	0.366162	0.0111518	0.135094	0.00347383		128.448	1.24484	58.0472	0.12864	34.2526	0.415122	326.969	4.90651	144.43	0.152587	52.4353	0.25454
1196bF	Valvata	piscinalis	Funthams Lane	Unit G3	FAA	2	0.593383	0.00667506	0.247088	1.36912e-06	0.860775	0.0100479	0.424814	0.00715597	0.133956	0.00600738		100.19	2.0739	45.8009	1.03281	31.6989	0.898075	234.91	15.7301	151.496	2.43695	58.4614	0.701542
1197bF	Valvata	piscinalis	Funthams Lane	Unit G3	FAA	2	0.584555	0.00505387	0.235083	0.00224141	0.812455	0.00984305	0.446314	0.0053364	0.11746	0.00544354		78.3851	9.48909	44.4212	5.08682	24.9379	0.545042	216.701	10.0865	138.941	2.14577	39.1494	0.265209
1198bF	Valvata	piscinalis	Funthams Lane	Unit G3	FAA	2	0.600792	0.00347743	0.25363	3.28049e-05	0.865116	0.00656247	0.371714	0.0104832	0.133727	0.00838943		135.828	3.49476	59.9094	1.81991	35.7223	1.18315	236.604	14.4708	151.435	1.97619	58.4824	0.87464
1199bF	Valvata	piscinalis	Funthams Lane	Unit G3	FAA	2	0.60861	0.00211505	0.244517	0.00119484	0.827489	0.00787277	0.421239	0.00853882	0.134034	0.00553945		94.8909	5.70765	47.0934	3.59185	27.5193	0.877465	299.467	10.9831	144.405	1.91788	43.3245	0.797075
1200bF	Valvata	piscinalis	Funthams Lane	Unit G3	FAA	2	0.62756	0.0108256	0.268649	0.0211913	0.741921	0.0462784	0.395933	0.00504015	0.135242	0.00561333		129.388	0.0909378	55.999	2.29438	39.5258	0.524312	193.404	74.7169	146.28	5.62332	60.8512	1.08198
1235bF	Valvata	piscinalis	Funthams Lane	Unit G3	FAA	2	0.595025	0.0327313	0.261623	0.00976884	0.64184	0.0319666	0.408981	0.0078581	0.154409	0.00657619		76.03	9.221	40.2873	1.34661	35.398	0.6415	259.482	9.1855	142.545	0.274643	42.7023	0.362451
1236bF	Valvata	piscinalis	Funthams Lane	Unit G3	FAA	2	0.605887	0.0275548	0.271417	0.0174751	0.646526	0.00905259	0.408196	0.00789115	0.162925	0.0314549		124.191	4.90718	56.4063	3.7742	39.0767	3.49392	209.454	16.5957	138.014	0.798468	54.6039	2.14635
1237bF	Valvata	piscinalis	Funthams Lane	Unit G3	FAA	2	0.603968	0.011095	0.270571	0.00346692	0.72477	0.0590522	0.415672	0.000974367	0.145165	0.00954617		75.6874	1.74911	39.7968	0.34384	40.7389	0.553432	292.301	0.891071	160.449	1.00361	58.514	1.82204
4280bF	Valvata	piscinalis	Lion Pit Tramway Cutting	Section 5, Sample 2	FAA	2	0.632211	0.00320277	0.316974	0.0013236	1.06056	0.105068	0.397239	0.00224277	0.163819	0.0084116		140.572	3.19667	45.8712	1.44556	24.594	5.015	191.081	114.394	126.631	0.378788	43.9587	2.34364
4281bF	Valvata	piscinalis	Lion Pit Tramway Cutting	Section 5, Sample 2	FAA	2	0.621055	0.00106166	0.326127	0.00623364	0.877998	0.115665	0.413327	0.0374225	0.205149	0.0155118		141.526	2.77438	47.8419	0.501249	26.7393	5.69992	306.519	59.9627	146.516	19.908	45.8545	0.355114
4286bF	Valvata	piscinalis	Swanscombe	Dierden's Pit, IV (10)	FAA	2	0.755485	0.00391274	0.505771	0.0162666	0.964092	0.149922	0.563759	0.00707149	0.314533	0.0333698		88.5533	0.878548	37.2528	0.543925	8.47	1.32483	146.486	22.9682	104.826	0.305149	31.9315	1.73935
4287bF	Valvata	piscinalis	Swanscombe	Dierden's Pit, IV (10)	FAA	2	0.779827	0.0134621	0.532152	0.00690003	0.991134	0.0659513	0.574467	0.00229716	0.339795	0.0303882		105.412	0.999729	41.4299	0.408268	8.69463	0.27186	152.198	11.4639	107.571	0.391119	36.3091	0.174529
4288bF	Valvata	piscinalis	Swanscombe	Dierden's Pit, IV (10)	FAA	2	0.705198	0.0175928	0.471239	0.018501	0.588422	0.456083	0.533217	0.0262247	0.284337	0.00346596		80.7488	1.17334	32.0402	1.33762	11.0086	5.83189	154.437	10.6522	107.934	19.8319	27.0484	2.93056
4289bF	Valvata	piscinalis	Swanscombe	Dierden's Pit, IV (10)	FAA	2	0.742945	0.00247197	0.511132	0.000608224	0.827527	0.0186451	0.544524	0.00897765	0.287115	0.00561608		45.3248	0.316986	21.5125	0.10323	7.792	0.0891516	121.968	12.5329	96.3341	1.36489	29.3545	0.439005
0279bH6	Valvata	piscinalis	Stratford-upon-Avon	23.5.78 (modern)	THAA6	2	0.145505	0.0014645	0.0494154	0.000390019	0.161434	0.000535584	0.0588145	0.0027468	0	0		233.706	1.62356	174.513	0.291656	109.115	1.35624	530.647	6.1401	176.375	2.06639	63.0834	0.317195
0280bH6	Valvata	piscinalis	Stratford-upon-Avon	23.5.78 (modern)	THAA6	2	0.24041	0.00159196	0.0534179	5.10973e-05	0.250166	0.000397911	0.0708581	0.00860947	0	0		242.548	1.60048	208.876	0.421897	113.548	1.21347	487.686	1.33632	181.961	0.414197	69.0679	0.198323
0281bH6	Valvata	piscinalis	Stratford-upon-Avon	23.5.78 (modern)	THAA6	1	0.152257		0.0393637		0.12562		0.0722685		0			251.353		204.771		130.262		612.734		186.816		78.8087
0525bH*	Valvata	piscinalis	Stanwick, Northamptonshire	ST37, July 2001	THAA*	2	0.403684	0.00079943	0.0973142	0.00140652	0.456233	0.00205961	0.128215	0.00321043	0.0513608	0.00118046		218.973	7.1751	197.984	7.24206	105.915	4.055	289.88	29.1235	213.254	5.48535	101.609	1.48912
0526bH*	Valvata	piscinalis	Stanwick, Northamptonshire	ST37, July 2001	THAA*	2	0.398097	0.00106863	0.0971911	0.000448607	0.475023	0.00776326	0.129876	0.00148006	0.049584	0.00302708		250.053	21.508	219.086	11.3099	105.225	3.94016	320.178	13.8606	209.894	6.86859	96.6142	2.01082
0527bH*	Valvata	piscinalis	Stanwick, Northamptonshire	ST37, July 2001	THAA*	2	0.336541	0.0034851	0.0897234	0.00337234	0.421438	0.00197744	0.122948	0.00405732	0	0		174.752	89.3922	174.59	83.0707	89.816	0.202937	306.474	2.67237	178.735	1.94381	72.4671	4.09984
0528bH*	Valvata	piscinalis	Stanwick, Northamptonshire	ST37, July 2001	THAA*	2	0.33593	0.00696157	0.0971778	0.00172797	0.487237	0.00308568	0.140456	0.00131131	0.0432446	0.00395664		185.229	29.181	142.042	32.0996	106.223	2.07141	421.843	33.3843	215.07	3.75698	92.0404	1.74478
0075bH6	Valvata	piscinalis	Cassington	60	THAA6	2	0.374915	0.0197148	0.113851	0.0017225	0.646949	0.0055281	0.19828	0.00361493	0	0		232.316	0.384172	186.439	2.33207	79.1106	0.652286	530.371	28.1374	184.687	0.961401	66.4049	0.644409
0475-7bH*	Valvata	piscinalis	Deeping St. James	DSJ34, July 2001	THAA*	2	0.449822	0.0342819	0.145159	0.00109428	0.562614	0.00902709	0.192795	0.00124928	0	0		176.398	3.24665	148.899	5.64679	62.2013	3.05767	314.531	6.27567	154.5	6.85341	61.5465	2.09294
0478bH*	Valvata	piscinalis	Deeping St. James	DSJ34, July 2001	THAA*	2	0.515669	0.0275069	0.213621	0.00146662	0.582577	0.029817	0.255507	0.00684725	0.112749	0.00122267		218.963	6.57953	173.714	0.572578	51.4323	0.43982	255.338	20.0382	162.086	4.88784	83.4336	1.23257
0479bH*	Valvata	piscinalis	Deeping St. James	DSJ34, July 2001	THAA*	2	0.529875	0.00741641	0.213529	0.00159644	0.608303	0.00656458	0.25939	0.012338	0.115129	0.00214432		213.144	14.8098	164.829	11.9921	48.2003	4.13097	232.407	52.4675	153.709	6.95905	80.5403	2.85909
0299bH6	Valvata	piscinalis	Aveley	Area 6, Purfleet Rd	THAA6	2	0.500765	0.0298447	0.212145	0.0156197	0	0	0.316043	0.0376979	0	0		109.756	3.21618	106.061	2.71138	41.0592	0.160902	283.391	65.0246	100.692	2.39103	63.859	3.74938
4290bH*	Valvata	piscinalis	Aveley	Area 6, Purfleet Rd	THAA*	2	0.636516	0.0120055	0.286961	0.0267301	0.88778	0.319932	0.407934	0.00140342	0.170305	0.0104536		159.862	2.81596	145.757	3.03249	49.8143	4.92047	310.222	13.9839	161.324	5.12891	58.2657	2.97286
0986bH*	Valvata	piscinalis	Latton	lower levels, 20/08/1999	THAA*	2	0.542781	0.0683687	0.204439	0.000406269	0.313526	0.00174092	0.323794	0.00702656	0.114059	0.0177742		220.678	2.48789	196.626	9.37592	77.3424	1.86584	446.272	37.6893	189.744	3.2116	79.8941	1.05009
0987bH*	Valvata	piscinalis	Latton	lower levels, 20/08/1999	THAA*	2	0.580934	0.0795672	0.223106	4.20815e-05	0.454822	0.00472886	0.329251	0.00629444	0.110417	0.00186728		202.705	4.8053	174.876	5.53853	56.8442	0.886884	358.64	25.0409	173.235	2.23461	75.264	0.0615557
0988bH*	Valvata	piscinalis	Latton	lower levels, 13/10/1999	THAA*	2	0.627667	0.000534453	0.204728	0.00070028	0.465392	0.00300194	0.348984	0.0404112	0.100031	0.00529109		206.706	14.7802	168.931	14.4439	51.9991	3.39181	385.585	28.9314	182.22	1.21656	73.1921	1.09169
0989bH*	Valvata	piscinalis	Latton	lower levels, 13/10/1999	THAA*	2	0.587921	0.00229661	0.200173	0.000102537	0.372611	0.000242828	0.33698	0.00876779	0.115416	0.017138		245.44	2.07899	202.098	3.45114	70.9822	1.07109	469.895	12.3816	201.261	1.40399	84.4841	0.903038
0990bH*	Valvata	piscinalis	Latton	lower levels, 13/10/1999	THAA*	2	0.631093	0.000685366	0.214737	0.00018882	0.558019	0.000938547	0.333459	5.29536e-05	0.186162	0.0122257		197.559	4.45088	161.913	2.59606	50.957	0.513798	350.567	9.55436	171.725	1.58842	76.7078	0.409259
0072bH6	Valvata	piscinalis	Stanton Harcourt	interglacial channel sediments	THAA6	2	0.491668	0.0343189	0.196962	0.000429245	0.606188	0.00743544	0.349118	0.00581665	0	0		201.302	1.87707	159.947	2.06861	39.8963	0.0465886	347.284	12.6414	165.265	0.0757823	54.7985	0.465354
1206bH*	Valvata	piscinalis	Stanton Harcourt	interglacial channel sediments	THAA*	2	0.454336	0.00470645	0.232414	0.00218066	0.474315	0.0953549	0.382999	0.00848368	0.107968	0.00536833		205.055	18.3926	174.726	22.8889	43.2785	5.55748	279.169	22.3492	163.447	0.91105	56.9381	0.266932
1207bH*	Valvata	piscinalis	Stanton Harcourt	interglacial channel sediments	THAA*	2	0.486243	0.022575	0.249735	0.0117807	0.634408	0.0200365	0.40124	0.0321971	0.148123	0.0402759		129.936	28.2243	92.6531	23.9247	47.7598	2.32457	252.546	122.801	176.625	2.73647	77.782	1.54527
1208bH*	Valvata	piscinalis	Stanton Harcourt	interglacial channel sediments	THAA*	2	0.481692	0.00263352	0.22968	0.00519811	0.325981	0.0180061	0.360745	0.00573355	0.114618	0.00389342		192.687	19.4095	162.204	26.1099	60.7512	2.20929	265.298	92.7085	169.229	1.11569	75.4565	1.83823
0855bH*	Valvata	piscinalis	Cudmore Grove	Bed 4, beneath the gravels	THAA*	2	0.655845	0.00372858	0.290699	0.00536409	0.415645	0.00706642	0.384732	0.00231111	0.174718	0.00341163		124.003	20.2766	103.478	15.9852	24.3916	0.37564	190.269	15.2273	109.36	0.0891261	56.9773	0.795132
0856bH*	Valvata	piscinalis	Cudmore Grove	Bed 4, beneath the gravels	THAA*	2	0.577881	0.0678692	0.276864	0.00286616	0.320481	0.0184933	0.387737	0.0102661	0.1917	0.0151672		71.6164	5.27232	62.6666	7.16531	23.2466	1.48385	201.098	1.29608	86.7832	0.885068	41.048	1.38663
0857bH*	Valvata	piscinalis	Cudmore Grove	Bed 4, beneath the gravels	THAA*	2	0.564812	0.0141427	0.299055	0.00325269	0.389939	0.00847921	0.374839	0.00322804	0.156216	0.000772718		133.178	30.0447	119.735	32.1996	32.4038	1.26459	277.865	4.24892	148.459	6.09072	55.4948	2.50652
0858bH*	Valvata	piscinalis	Cudmore Grove	Bed 4, beneath the gravels	THAA*	2	0.581868	0.00767656	0.309059	0.00149342	0.464654	0.00754681	0.369419	0.0105861	0.152792	0.0025649		160.192	15.8326	141.588	17.0826	32.4744	0.225586	270.36	0.466593	167.515	3.97047	59.6035	1.84858
1172bH*	Valvata	piscinalis	Hackney	Sample 7	THAA*	2	0.509607	0.0043077	0.265547	0.00586476	0.453064	0.0914542	0.464945	0.00837945	0.131305	0.00152656		122.392	12.3025	95.5809	17.6537	25.8065	4.31823	220.73	23.9711	135.35	1.63088	55.1719	1.3649
1173bH*	Valvata	piscinalis	Hackney	Sample 7	THAA*	2	0.566255	0.011366	0.277938	0.00569446	0.472806	0.108297	0.451041	0.0103191	0.131691	0.000613963		115.264	14.6577	100.968	22.3524	23.443	3.90585	240.22	33.7523	132.571	3.37491	50.3378	2.23846
1174bH*	Valvata	piscinalis	Hackney	Sample 7	THAA*	2	0.521265	0.00140701	0.284073	0.00157486	0.691402	0.0393387	0.457325	0.0114852	0.129203	0.00563145		110.968	12.3803	91.801	22.0145	17.6171	0.452823	150.649	84.2807	128.307	0.632905	49.617	2.67229
0295bH6	Valvata	piscinalis	Purfleet	Greenlands Shell Bed, 6	THAA6	2	0.608638	0.0347553	0.314199	0.00644372	0.261616	0.0145619	0.434679	0.0134161	0.156253	0.0121754		141.336	0.970972	120.195	1.33334	35.8686	1.30903	332.545	20.8786	137.266	2.0847	56.1222	1.00944
0296bH6	Valvata	piscinalis	Purfleet	Greenlands Shell Bed, 6	THAA6	2	0.547891	0.025639	0.266876	0.000588579	0.194704	0.00842532	0.3749	0.0296535	0.144278	0.00155342		166.887	0.753329	156.376	1.35333	62.5306	1.98403	352.331	36.5961	151.228	6.91701	80.3839	1.67268
1468bH*	Valvata	piscinalis	Clacton-on-Sea	Trafalgar Road, deep piling and lower levels from freshwater bed	THAA*	2	0.574923	0.0105772	0.290564	0.00881296	0.281933	0.0799918	0.528593	0.0192923	0.22416	0.0138455		80.4646	3.91635	64.7169	6.78143	20.9926	2.40088	136.907	3.06179	106.901	4.75754	36.0044	1.32583
1469bH*	Valvata	piscinalis	Clacton-on-Sea	Trafalgar Road, deep piling and lower levels from freshwater bed	THAA*	2	0.624624	0.0577572	0.372912	0.00455369	0.505789	0.0196129	0.535114	0.00638656	0.238702	0.00491789		54.916	3.34374	80.7659	6.21028	15.6249	1.46678	143.503	8.98242	97.6987	3.1714	37.6226	0.210994
1470bH*	Valvata	piscinalis	Clacton-on-Sea	Trafalgar Road, deep piling and lower levels from freshwater bed	THAA*	2	0.560146	0.0328031	0.359496	0.0139986	0.717862	0.0782162	0.54365	0.0200674	0.222237	0.0129735		60.0514	18.108	44.5848	24.1354	13.4202	1.32743	132.612	0.0798387	114.897	7.08144	37.0035	0.228031
1471bH*	Valvata	piscinalis	Clacton-on-Sea	Trafalgar Road, deep piling and lower levels from freshwater bed	THAA*	2	0.596427	0.00740495	0.338444	0.00371626	0.491936	0.0332686	0.547906	0.0121197	0.247214	0.0170818		45.0165	1.81798	64.4813	1.95261	12.0306	1.57474	171.16	2.4126	84.9352	4.60027	29.2708	0.840748
0490bH*	Valvata	piscinalis	Hoxne	2000, sample II, Back Pit Spit 3 (20-30)	THAA*	3	0.628956	0.00922185	0.298602	0.00231537	0.216321	0.188077	0.438675	0.00200105	0.176359	0.00309024		148.517	5.1385	121.47	9.7362	24.8497	6.01008	228.176	15.0143	120.167	1.88825	48.8619	4.76666
0491bH*	Valvata	piscinalis	Hoxne	2000, sample II, Back Pit Spit 3 (20-30)	THAA*	2	0.602698	0.00813598	0.329291	0.00179351	0.350367	0.00782618	0.456146	0.0409141	0.21138	0.023438		129.607	0.349568	104.932	1.79592	21.4713	1.21703	142.211	6.36054	100.826	8.42974	45.838	0.889439
0492bH*	Valvata	piscinalis	Hoxne	2000, sample II, Back Pit Spit 3 (20-30)	THAA*	2	0.568444	0.00591072	0.316007	0.000605452	0.308904	0.0241812	0.477152	0.0157084	0.220131	0.0424853		121.245	3.18618	95.9044	2.09489	19.5565	0.22439	141.618	14.4489	96.7817	0.512431	43.188	2.4121
0493bH*	Valvata	piscinalis	Hoxne	2000, sample II, Back Pit Spit 3 (20-30)	THAA*	2	0.601467	0.000737849	0.356967	0.00543138	0.443019	0.0267788	0.504824	0.0108711	0.265056	0.0174032		103.648	0.140006	81.2454	0.189209	13.0414	0.117671	103.038	0.956436	83.677	1.17208	35.6753	0.336894
0494bH*	Valvata	piscinalis	Hoxne	2000, Sq1, Spit 5 (40-50) Sample 5	THAA*	2	0.661536	0.0405927	0.375365	0.000327454	0.450817	0.00878187	0.520578	0.0124123	0.23918	0.026301		127.908	1.03082	94.922	2.18144	14.3782	0.329652	149.448	1.99167	103.678	4.47311	43.2095	0.166087
0495bH*	Valvata	piscinalis	Hoxne	2000, Sq1, Spit 5 (40-50) Sample 5	THAA*	2	0.642891	0.00291814	0.377523	5.50204e-06	0.467454	0.00806119	0.468114	0.00729381	0.262471	0.0145215		112.507	5.95959	87.8402	5.26674	14.1574	0.335264	148.371	19.582	99.6167	1.08139	37.2522	5.84036
0496bH*	Valvata	piscinalis	Hoxne	2000, Sq1, Spit 5 (40-50) Sample 5	THAA*	2	0.645679	0.0152436	0.396031	0.00156622	0.466884	0.0592603	0.50348	0.0107949	0.251708	0.0187894		116.443	8.57064	89.9656	4.5935	14.5246	1.65711	129.153	7.62279	98.6114	0.282301	43.6203	0.674098
0497bH*	Valvata	piscinalis	Hoxne	2000, Sq1, Spit 5 (40-50) Sample 5	THAA*	2	0.621446	0.00395943	0.395411	0.00110089	0.572256	0.0126461	0.505969	0.00964452	0.341613	0.0476361		106.74	4.71072	79.3101	3.28401	12.5203	0.187742	172.647	9.75438	92.8407	1.45256	35.5558	0.414713
0594bH*	Valvata	piscinalis	Hoxne	2000 Back Pit (12)	THAA*	2	0.578964	0.000754841	0.343358	0.00217294	0.449129	0.0027575	0.425973	0.0102104	0.222827	0.0041256		127.485	3.85107	99.2201	3.8204	18.0024	1.21745	257.075	20.4659	112.501	3.29213	41.5043	0.348247
0595bH*	Valvata	piscinalis (tall)	Hoxne	01 (50)	THAA*	2	0.588351	0.00308632	0.406462	0.00216378	0.454138	0.00883349	0.452376	0.013496	0.264371	0.00101042		127.93	1.96737	101.003	3.22026	15.2451	0.741335	220.595	16.1023	103.141	1.8413	42.9813	0.0321881
0596bH*	Valvata	piscinalis (flat)	Hoxne	01 (50)	THAA*	2	0.609871	2.32103e-05	0.386492	0.00221209	0.396599	0.00351187	0.479061	0.0156259	0.242218	0.00447779		125.884	2.03531	107.918	3.58721	17.4733	0.825494	243.794	24.6882	114.952	2.74759	47.3241	0.364791
0898bH*	Valvata	piscinalis	West Runton	West Runton Freshwater Bed	THAA*	2	0.647101	0.0033877	0.403846	0.00261583	0.157573	0.00911055	0.55262	0.0147073	0.297215	0.0045864		131.44	5.15516	115.589	5.27072	15.8777	0.658985	231.407	19.8791	133.795	1.2023	57.5797	1.17594
0899bH*	Valvata	piscinalis	West Runton	West Runton Freshwater Bed	THAA*	2	0.611577	0.00453299	0.382672	0.00237349	0.105058	0.000703169	0.512181	0.00149484	0.27325	0.00750849		155.277	8.41687	139.338	7.48976	24.3917	0.621432	226.974	17.8974	144.656	2.18589	63.4694	1.26593
0900bH*	Valvata	piscinalis	West Runton	West Runton Freshwater Bed	THAA*	2	0.623697	6.92426e-05	0.385829	0.00321769	0.147352	0.00835177	0.543139	0.0064423	0.282008	0.00917859		180.581	3.56054	158.803	3.37911	23.6072	0.690959	283.68	15.0522	174.187	2.11417	71.9085	0.831421
0901bH*	Valvata	piscinalis	West Runton	West Runton Freshwater Bed	THAA*	2	0.588033	0.000435141	0.349704	0.00223794	0.103545	0.01044	0.554687	0.00606244	0.281182	0.00764098		161.734	3.46785	139.403	3.4387	26.4439	0.984273	275.844	11.6158	143.314	2.61956	64.9288	0.153741
4153bH*	Valvata	piscinalis	Tattershall Castle	Ip IIb, sample 76K	THAA*	2	0.393004	0.024784	0.141202	0.000578296	0.346696	0.0081179	0.25079	0.00403096	0.100752	0.0106303		292.771	6.12546	243.456	2.89485	98.4184	8.37413	415.409	139.35	231.607	4.24177	118.004	3.36036
4255bH*	Valvata	piscinalis	Trafalgar Square	New Zealand House Foundation 1957	THAA*	2	0.417551	0.00393891	0.16535	0.00682967	0.576568	0.171903	0.228336	0.0327935	0.103359	0.00117268		281.807	60.5594	200.917	23.7553	51.5555	44.4447	262.472	277.031	157.091	38.0993	100.897	26.2597
4256bH*	Valvata	piscinalis	Trafalgar Square	New Zealand House Foundation 1957	THAA*	2	0.413997	0.00283197	0.173144	0.00106197	0.40564	0.00589917	0.265711	0.000151135	0.0912236	0.00102968		191.35	8.23806	139.991	14.813	65.3079	1.40561	316.254	72.0909	156.857	0.62298	62.7883	0.590572
4257bH*	Valvata	piscinalis	Trafalgar Square	New Zealand House Foundation 1957	THAA*	2	0.413927	0.000757822	0.1651	0.00287825	0.341699	0.000156025	0.267283	0.00344834	0.0913894	0.00217372		183.062	2.12938	135.788	6.62468	79.0136	2.02694	301.824	45.6982	167.819	2.70953	69.5937	3.22237
0290bH6	Valvata	piscinalis	Funthams Lane	Sample 3 Unit 3 a	THAA6	4	0.543064	0.0300129	0.203049	0.0016688	0.715109	0.0227191	0.367414	0.0123025	0.146777	0.0108176		551.686	23.507	514.124	23.2401	116.945	5.77699	1030.51	92.6648	531.839	12.4969	196.946	14.8589
0291bH6	Valvata	piscinalis	Funthams Lane	Sample 3 Unit 3 a	THAA6	4	0.617193	0.0413152	0.642367	0.00859478	0.653175	0.0403029	0.523271	0.0287254	0.0829416	0.0962586		176.451	3.39702	122.216	3.18934	35.2719	1.68722	282.706	14.0615	136.297	2.93192	50.8721	11.1099
0292bH6	Valvata	piscinalis	Funthams Lane	Sample 3 Unit 3 a	THAA6	2	0.512713	0.0415988	0.197521	0.00187712	0.491144	0.0207105	0.323289	0.00362636	0.138792	0.000683454		279.461	5.76208	239.987	3.26488	66.3348	0.607632	428.751	13.1387	229.939	7.93957	116	3.10235
1245bH6	Valvata	piscinalis	Funthams Lane	Unit F1	THAA6	2	0.495934	0.0105591	0.234916	0.00318568	0.575749	0.0491004	0.355217	0.00108762	0.154556	0.0252245		181.588	7.92125	133.366	22.8357	80.472	3.91098	459.792	98.8022	217.013	4.58276	96.7562	6.08549
1246bH6	Valvata	piscinalis	Funthams Lane	Unit F1	THAA6	2	0.459265	0.0116886	0.18593	0.0162731	0.393874	0.0161671	0.336229	0.00566378	0.184571	0.0161444		185.892	13.1352	156.276	24.4716	90.5342	6.36835	467.816	114.857	218.178	7.01166	84.7464	0.499312
1179bH*	Valvata	piscinalis	Funthams Lane	Unit G3	THAA*	2	0.45381	0.0189849	0.201591	0.00508941	0.493675	0.0741241	0.398025	0.0013217	0.0870578	0.00417547		152.985	73.7493	131.913	75.6361	54.5156	9.93791	395.534	5.81646	203.666	3.24038	84.9753	1.97337
1180bH*	Valvata	piscinalis	Funthams Lane	Unit G3	THAA*	2	0.368889	0.00606628	0.160262	7.00402e-05	0.302748	0.0114377	0.305763	0.022547	0.0753337	0.00151883		201.167	17.1373	132.059	15.8297	114.895	8.27245	587.073	32.4616	310.784	34.1592	176.929	20.036
1181bH*	Valvata	piscinalis	Funthams Lane	Unit G3	THAA*	2	0.33555	0.0535497	0.144306	0.20408	0.270003	0.0441438	0.381805	0.000952097	0.0353066	0.0499311		28.8947	4.33741	16.676	7.94989	52.7983	2.86682	321.78	22.1428	137.623	1.8081	66.527	9.55521
1182bH*	Valvata	piscinalis	Funthams Lane	Unit G3	THAA*	2	0.409107	0.00459808	0.168302	4.41454e-05	0.358781	0.00899818	0.375919	0.0119306	0.0946553	0.00484371		171.112	22.73	155.902	33.2935	56.1667	1.62211	250.671	149.265	186.2	2.33748	78.8692	0.588583
1183bH*	Valvata	piscinalis	Funthams Lane	Unit G3	THAA*	2	0.467342	0.00476201	0.231348	0.00425574	0.601063	0.0159045	0.358861	0.00914335	0.124074	0.0270829		107.44	11.0457	97.3215	9.16549	35.8864	3.559	265.061	2.79955	158.836	11.3072	62.5776	3.20855
1184bH*	Valvata	piscinalis	Funthams Lane	Unit G3	THAA*	2	0.384463	0.0135596	0.187123	0.000770458	0.41569	0.0424121	0.404456	0.00411425	0.0955911	0.00532125		128.191	37.7828	98.3338	45.7923	53.7491	1.40879	332.678	54.6997	196.654	0.36111	66.3061	4.79449
1185bH*	Valvata	piscinalis	Funthams Lane	Unit G3	THAA*	2	0.468841	0.00957631	0.206806	0.00577485	0.625444	0.0488962	0.410077	0.00451157	0.119296	0.0124348		128.47	20.5928	106.364	20.2933	47.6256	4.19128	308.782	21.7575	197.788	12.4593	80.6597	6.26038
1186bH*	Valvata	piscinalis	Funthams Lane	Unit G3	THAA*	2	0.432592	0.0342797	0.217527	0.0020165	0.589085	0.117455	0.398063	0.00489033	0.108611	0.013686		131.829	48.2651	108.731	61.3489	44.6186	6.62372	330.963	78.5811	183.624	2.1365	67.5169	2.26093
1187bH*	Valvata	piscinalis	Funthams Lane	Unit G3	THAA*	2	0.433129	0.067274	0.270478	0.0179404	0.560691	0.0137453	0.419059	0.0354601	0.0988663	0.00860104		44.4566	1.00156	31.5816	4.7314	53.3493	4.27537	430.331	10.9114	191.531	3.74748	101.706	4.14534
1188bH*	Valvata	piscinalis	Funthams Lane	Unit G3	THAA*	2	0.46744	0.0161253	0.220441	0.00137117	0.603711	0.0170134	0.373409	8.79294e-05	0.134968	0.00789873		117.691	21.2212	88.7953	26.798	40.0013	0.38232	271.927	20.8658	158.802	0.480949	73.595	1.26656
1189bH*	Valvata	piscinalis	Funthams Lane	Unit G3	THAA*	3	0.465241	0.0256614	0.229775	0.021648	0.693782	0.0733502	0.408438	0.00605953	0.143962	0.0283009		137.575	61.1824	104.622	66.7804	41.7755	3.11	220.938	42.5684	174.282	5.7821	69.3737	6.41901
1190bH*	Valvata	piscinalis	Funthams Lane	Unit G3	THAA*	3	0.430515	0.031836	0.245487	0.0290131	0.66172	0.0277702	0.42719	0.0032759	0.127359	0.0171674		123.421	57.5495	92.7498	62.1699	42.4248	3.53439	234.799	120.88	201.586	6.52697	71.6511	5.26421
1191bH*	Valvata	piscinalis	Funthams Lane	Unit G3	THAA*	2	0.428014	0.00429512	0.203316	0.0165052	0.595277	0.0910381	0.420785	0.0238494	0.141921	0.015999		170.974	7.8712	119.708	29.934	42.3655	8.48767	242.773	47.2136	193.42	21.6387	72.8604	8.92014
1192bH*	Valvata	piscinalis	Funthams Lane	Unit G3	THAA*	2	0.423819	0.00198577	0.197277	0.00448687	0.442237	0.0152366	0.404795	0.013119	0.121703	0.00690971		133.665	3.30436	105.337	8.60497	60.915	3.61455	312.675	18.8613	203.926	12.0993	90.9968	6.46511
1193bH*	Valvata	piscinalis	Funthams Lane	Unit G3	THAA*	2	0.428456	0.00482647	0.21536	0.00168854	0.547607	0.00755151	0.413896	0.0121397	0.124829	0.012563		146.951	4.77054	101.567	16.5497	49.5363	0.290962	331.016	40.5972	205.191	0.0760776	81.8181	3.06517
1194bH*	Valvata	piscinalis	Funthams Lane	Unit G3	THAA*	2	0.413554	0.064305	0.288819	0.0866245	0.506276	0.0651283	0.385445	0.017034	0.115426	0.0121316		96.927	31.1785	58.5329	13.5152	88.4117	22.235	504.228	23.2486	238.412	9.28368	110.709	2.66843
1195bH*	Valvata	piscinalis	Funthams Lane	Unit G3	THAA*	2	0.423839	0.0215295	0.198181	0.00118414	0.534475	0.0224947	0.348976	0.0155817	0.141983	0.00265285		133.12	41.6021	101.374	43.3084	38.9904	2.94249	295.613	22.6484	158.518	2.27888	68.6712	1.43084
1196bH*	Valvata	piscinalis	Funthams Lane	Unit G3	THAA*	2	0.407123	0.0137927	0.189281	0.000463798	0.520773	0.0182473	0.373427	0.00668582	0.152895	0.00904712		151.98	31.2894	115.91	32.1797	49.1894	1.93455	347.699	39.306	202.735	4.85536	90.0495	2.9496
1197bH*	Valvata	piscinalis	Funthams Lane	Unit G3	THAA*	2	0.410893	0.00105496	0.181734	0.000245969	0.420382	0.00175729	0.380085	0.00298723	0.147389	0.0278344		95.6987	2.42633	82.6993	3.27005	44.0964	1.1352	297.918	14.4307	165.006	1.84494	61.0685	2.18607
1198bH*	Valvata	piscinalis	Funthams Lane	Unit G3	THAA*	2	0.428838	0.0190416	0.208362	0.000690008	0.676035	0.00102285	0.38535	0.00607524	0.136905	0.00219641		113.193	24.5485	80.8877	24.8923	40.3721	0.848203	323.386	5.27302	174.834	1.88065	72.9659	0.477764
1199bH*	Valvata	piscinalis	Funthams Lane	Unit G3	THAA*	2	0.334652	0.0189055	0.196838	0.0063906	0.383523	0.00372329	0.482758	0.00308936	0.127142	0.00193947		33.2547	5.04348	20.3069	4.90033	37.2458	0.012011	267.142	4.85294	153.675	0.466762	55.8846	2.35821
1200bH*	Valvata	piscinalis	Funthams Lane	Unit G3	THAA*	2	0.425908	0.0184849	0.222748	0.0116802	0.546923	0.027096	0.383588	0.0126946	0.139514	0.0123059		126.854	22.5381	80.5665	36.6059	51.2919	4.0015	218.573	18.3741	186.021	2.34951	89.9164	5.70022
1235bH*	Valvata	piscinalis	Funthams Lane	Unit G3	THAA*	2	0.472582	0.000439566	0.211284	0.00414786	0.514407	0.0384169	0.366259	0.0110711	0.153474	0.00937474		155.933	27.2442	147.779	26.7105	45.8866	1.75476	271.262	15.5407	171.695	0.529047	69.8334	1.7018
1236bH*	Valvata	piscinalis	Funthams Lane	Unit G3	THAA*	2	0.472172	0.024124	0.251483	0.0313144	0.547026	0.0182879	0.379272	0.0273342	0.150646	0.0325753		130.294	55.1105	102.619	52.8415	62.7059	11.5796	369.77	39.7498	199.911	7.81735	95.9342	10.6602
1237bH*	Valvata	piscinalis	Funthams Lane	Unit G3	THAA*	2	0.472923	0.0398066	0.228109	0.0473642	0.648528	0.0608265	0.400205	0.00673297	0.149217	0.0307079		104.785	88.0565	91.0617	93.8959	50.8024	7.42127	289.664	63.265	180.924	3.2812	73.5551	4.73691
4280bH*	Valvata	piscinalis	Lion Pit Tramway Cutting	Section 5, Sample 2	THAA	2	0.539214	0.00168572	0.26873	0.0066792	0.448064	0.021262	0.370771	5.44049e-05	0.14837	0.0104058		178.651	0.955356	140.824	2.49963	47.6092	0.327317	281.465	19.0598	166.821	2.52724	55.2381	0.214275
4281bH*	Valvata	piscinalis	Lion Pit Tramway Cutting	Section 5, Sample 2	THAA	2	0.463647	0.00361773	0.211928	0.00120768	0.360086	0.0413434	0.33304	0.0217935	0.159341	0.0108445		260.834	10.6214	198.06	1.33893	59.1605	16.1418	398.119	115.189	181.14	3.29705	76.5895	6.13354
4286bH*	Valvata	piscinalis	Swanscombe	Dierden's Pit, IV (10)	THAA	2	0.573396	0.00340063	0.383565	0.000879725	0.263849	0.0168297	0.493722	0.010345	0.258506	0.0425365		96.1992	0.623824	81.099	0.323487	17.5087	0.729528	183.666	19.1184	114.491	2.49702	34.7228	0.786686
4287bH*	Valvata	piscinalis	Swanscombe	Dierden's Pit, IV (10)	THAA	2	0.572575	0.00162637	0.398304	0.0065474	0.279389	0.0513209	0.477553	0.0149856	0.291169	0.0204377		111.781	1.26476	89.1775	0.417201	17.8755	1.46159	175.851	14.4323	119.549	1.99358	38.7595	0.0918084
4288bH*	Valvata	piscinalis	Swanscombe	Dierden's Pit, IV (10)	THAA	2	0.568991	0.00605479	0.383523	0.000983549	0.28214	0.000683564	0.470336	0.00492404	0.249567	0.00760868		97.9664	2.90469	82.2928	2.72246	17.59	0.292869	185.091	22.7943	115.807	0.395491	36.4758	0.532807
4289bH*	Valvata	piscinalis	Swanscombe	Dierden's Pit, IV (10)	THAA	2	0.603621	0.0213691	0.424624	0.00184547	0.240274	0.00159968	0.448588	0.00440983	0.259897	0.0151516		62.8393	9.82377	64.2943	9.24856	17.3321	0.505372	130.08	8.33911	106.266	0.789355	36.2286	0.818065
0128bF	Bithynia	tentaculata	Stratford-upon-Avon	modern	FAA	2	0	0	0	0	0.172006	0	0	0	ND	ND		10.447	0	9.66007	0	37.2681	0	80.8013	0	31.58	0	0	0
0129bF	Bithynia	tentaculata	Stratford-upon-Avon	modern	FAA	2	0	0	0	0	0.202872	0.00526599	0	0	0	ND		12.7411	0.988612	13.3565	0.341925	33.2829	0.96136	74.1731	6.29174	34.6012	0.343326	2.3324	3.29852
0272bF	Bithynia	tentaculata	Stratford-upon-Avon	modern	FAA	2	ND	ND	ND	ND	0.206533	0.00587331	ND	ND	ND	ND		9.2915	0.174968	10.224	0.30336	37.5167	0.78298	65.3856	14.8364	38.7712	1.017	6.61414	0.194591
0273bF	Bithynia	tentaculata	Stratford-upon-Avon	modern	FAA	1	ND		ND		ND		ND		ND			ND		ND		ND		ND		ND		ND
0130bF	Bithynia	tentaculata	Acle, Norfolk	1995 (modern)	FAA	2	0	0	0	0	0	0	0	ND	0	0		26.0074	0.465288	25.0457	0.317765	12.5292	0.0126962	33.6339	5.4642	10.3866	3.19086	10.1943	0.0571745
0131bF	Bithynia	tentaculata	Acle, Norfolk	1995 (modern)	FAA	2	0	ND	0	0	0	0	ND	ND	0	0		14.2726	9.72141	10.1952	5.98392	23.8774	21.3691	42.1723	15.7621	17.2728	6.67051	12.28	2.45608
0480bF	Bithynia	tentaculata	Stanwick, Northamptonshire	ST37, July 2001	FAA	2	0.358387	0.00863031	0.0961249	0.00178532	0.49905	0.0115567	0.114894	0.00336659	ND	ND		64.3805	0.999909	57.1733	0.833262	64.2058	0.030004	120.982	11.1003	152.066	2.64982	41.4265	0.166908
0481bF	Bithynia	tentaculata	Stanwick, Northamptonshire	ST37, July 2001	FAA	2	0.355328	0.00152421	0.0907039	0.00912411	0.469067	0.00548587	0.101863	0.00331309	ND	ND		55.1736	6.64072	41.5168	2.93679	60.9015	0.625655	92.5272	7.84866	114.048	0.795812	37.5359	2.0286
0482bF	Bithynia	tentaculata	Stanwick, Northamptonshire	ST37, July 2001	FAA	2	0.317591	0.00482819	0.0839952	0.00136959	0.535159	0.00673624	0.13684	0.00318974	ND	ND		71.1873	0.796784	47.7301	0.303954	62.2179	1.33285	114.877	1.55193	119.528	1.2526	40.8642	1.62775
0520bF	Bithynia	tentaculata	Stanwick, Northamptonshire	ST37, July 2001	FAA	2	0.347417	0.0076651	0.088222	0.00116792	0.505908	0.00571481	0.131321	0.00393286	0.0929453	0.00313282		66.415	9.12211	49.7236	3.60748	66.862	2.61958	99.4161	5.87356	133.58	2.82888	42.1601	0.708714
0521bF	Bithynia	tentaculata	Stanwick, Northamptonshire	ST37, July 2001	FAA	2	0.370685	0.0101174	0.0921679	0.0050116	0.526868	0.0122525	0.116002	0.00415639	ND	ND		70.4537	5.50373	54.5467	3.72725	60.2601	1.7243	104.123	3.92955	136.578	1.87475	39.7477	1.07368
0522bF	Bithynia	tentaculata	Stanwick, Northamptonshire	ST37, July 2001	FAA	2	0.383153	0.00314128	0.198784	0.0058527	0.572657	0.0190751	0.141736	0.000932174	ND	ND		87.7665	1.10787	65.4231	1.04363	59.6952	0.779496	122.228	12.8272	154.35	1.67061	41.4931	2.05768
0523bF	Bithynia	tentaculata	Stanwick, Northamptonshire	ST37, July 2001	FAA	2	0.348988	0.00494254	0.0888106	0.00238293	0.526098	0.001154	0.108931	0.00894472	ND	ND		61.4549	3.09112	43.085	1.21763	51.1588	1.85031	101.562	3.56045	115.604	3.01321	38.1089	0.612414
0524bF	Bithynia	tentaculata	Stanwick, Northamptonshire	ST37, July 2001	FAA	2	0.372358	0.00207412	0.0959881	0.0010648	0.579409	0.0111391	0.125634	0.00950575	ND	ND		79.5968	1.9891	62.0217	1.1313	61.0694	3.74106	130.986	21.7392	153.122	6.06665	43.7052	1.03842
0076bF	Bithynia	tentaculata	Cassington	60	FAA	2	0.493821	0.0071051	0.190692	0.00533823	0.852326	0.012891	0.217402	0.000374564	0.0979706	ND		116.422	0.306859	67.5076	0.954851	50.0222	1.11943	166.826	14.8438	164.81	2.08433	52.5663	4.35365
0247bF	Bithynia	tentaculata	Cassington	4B, top 10cm	FAA	2	0.517506	0.00240762	0.176041	0.000928255	0.743694	0.0132948	0.210967	0.000956976	0	0		80.2077	1.85132	42.469	0.0287981	33.5394	0.384874	146.556	8.0368	107.236	1.69983	30.2309	0.737083
0248bF	Bithynia	tentaculata	Cassington	4B, top 10cm	FAA	2	0.488092	0.00169216	0.181283	0.000359232	0.72861	0.0100226	0.25335	0.00119126	0	0		92.1919	2.53393	48.5533	2.03829	41.1939	5.07862	200.858	114.635	151.954	9.29125	26.7301	0.451535
0884bF	Bithynia	tentaculata	Cassington	60	FAA	2	0.481683	0.000694581	0.175144	0.00794443	0.733534	0.00380891	0.205112	0.00318316	0.0863179	0.000740584		93.3335	0.0382123	50.724	0.959064	44.5746	0.29055	150.454	1.62909	130.264	1.14116	46.0947	0.993823
0885bF	Bithynia	tentaculata	Cassington	60	FAA	2	0.478085	0.000733043	0.167482	0.00639784	0.739929	0.00476938	0.208611	0.00250889	0.0870654	0.000768121		99.8102	0.39856	52.2806	0.613398	47.9217	0.574398	151.606	1.73645	129.378	1.01146	47.3149	0.256308
0895bF	Bithynia	tentaculata	Coston	Ip IIb, 15-25 cm	FAA	2	0.57276	0.00849862	0.23466	0.00252526	0.814961	0.0137338	0.306328	0.00844353	0.129146	0.00205186		124.329	0.690242	68.6671	1.38968	38.953	1.80747	177.615	9.32263	182.637	2.92004	54.3779	1.85423
0896bF	Bithynia	tentaculata	Coston	Ip IIb, 15-25 cm	FAA	2	0.589977	0.00903347	0.221308	0.0026	0.799659	0.0390697	0.273998	0.00662909	0.113907	0.00278214		118.243	0.634168	69.2402	1.2446	33.6981	2.10816	121.752	15.4865	179.118	4.00163	56.2608	1.06918
0897bF	Bithynia	tentaculata	Coston	Ip IIb, 15-25 cm	FAA	2	0.574842	0.00683186	0.241557	0.00168975	0.650838	0.00613727	0.290202	0.0095302	0.116813	0.00449213		108.495	1.26158	63.7276	1.60697	33.2139	0.728084	173.842	38.3128	166.261	1.30852	52.9655	1.69063
0305bF	Bithynia	tentaculata	Deeping St. James	sample 8	FAA	2	0.54791	0.009923	0.203335	0.00474561	0.81902	0.0702554	0.323055	0.00187819	0.156767	0.0444977		48.517	1.18231	28.0301	1.24034	33.9901	2.17628	234.027	110.834	131.019	1.26733	39.1359	1.44209
0306bF	Bithynia	tentaculata	Deeping St. James	sample 8	FAA	2	0.546801	0.00199817	0.209359	0.00208295	0.646225	0.0362607	0.322356	0.00635945	0.162623	0.038492		115.615	7.93694	61.0618	2.32673	42.4175	1.77783	309.034	150.162	201.651	2.42662	49.9172	2.32375
0531bF	Bithynia	tentaculata	Deeping St. James	DSJ34, July 2001	FAA	2	0.599659	0.0094075	0.264809	0.00507248	0.701253	0.0170287	0.335018	0.00243736	0.12659	0.0140163		107.896	1.31968	63.6194	0.496332	35.6371	0.700114	156.758	1.23919	183.071	1.26568	61.0305	3.41791
0260bF	Bithynia	tentaculata	Shropham	Ip	FAA	2	0.478103	0.0011662	0.180049	0.00546067	0.310668	0.00821022	0.284504	0.00245491	0.104374	ND		145.314	13.512	75.7171	0.880982	89.9593	2.87208	336.289	210.234	184.466	5.70012	57.8921	13.7071
0261bF	Bithynia	tentaculata	Shropham	Ip	FAA	2	0.540049	0.0065764	0.187063	0.00641691	0.862197	0.0376674	0.264321	0.00478236	0.105606	ND		100.661	16.2316	57.6727	1.33681	35.8068	1.21764	370.908	288.106	146.422	11.9567	38.4482	14.3823
0956bF	Bithynia	tentaculata	Trafalgar Square	New Zealand House Foundation 1957	FAA	2	0.600756	0.00683916	0.267591	0.00164316	0.58749	0.00286463	0.298289	0.0148383	0.112199	0.00330753		63.4582	1.38048	35.998	1.0699	24.0602	1.03033	161.197	6.36321	101.978	2.06423	37.4205	0.260802
0957bF	Bithynia	tentaculata	Trafalgar Square	New Zealand House Foundation 1957	FAA	2	0.589188	0.00335029	0.237068	7.26695e-06	0.737124	0.0116671	0.275777	0.0118614	0.112959	0.0034667		99.4304	2.2033	55.7213	1.4728	31.7627	0.895909	145.554	6.98303	143.853	2.6084	50.5652	0.377276
0958bF	Bithynia	tentaculata	Trafalgar Square	New Zealand House Foundation 1957	FAA	2	0.586776	0.00215689	0.235965	0.00228999	0.740496	0.020371	0.273058	0.00838505	0.123117	0.0195056		101.032	0.621918	57.1352	1.31818	33.9009	1.14675	147.979	2.2838	146.059	2.12123	52.7987	1.11889
0287bF	Bithynia	tentaculata	Funthams Lane	Sample 3 Unit 3 a	FAA	2	0.595844	0.00757889	0.284217	0.0163652	0.853132	0.00938416	0.395894	0.0110938	0.178709	0.0108394		70.4386	11.7125	33.5142	2.80716	21.2216	0.425674	219.647	97.3513	121.462	17.263	23.194	5.0238
0288bF	Bithynia	tentaculata	Funthams Lane	Sample 3 Unit 3 a	FAA	2	0.625011	0.000262172	0.29798	0.00870236	0.880474	0.09479	0.431608	6.70329e-05	0.17898	0.00439029		112.617	14.1626	73.8156	0.744861	26.2981	1.10172	355.466	228.751	177.428	10.8189	47.5229	11.149
0289bF	Bithynia	tentaculata	Funthams Lane	Sample 3 Unit 3 a	FAA	2	0.584777	0.00322416	0.256057	0.0120827	0.783567	0.0136174	0.395897	0.00130731	0.161206	0.00400325		27.1749	5.60683	19.5825	3.08932	23.8778	2.41114	106.942	26.1388	147.321	15.4492	46.8798	7.09352
1244bF	Bithynia	tentaculata	Funthams Lane	Unit F1	FAA	2	0.594441	0.0224068	0.32447	0.00145314	0.566872	0.0226834	0.464551	0.0137856	0.208049	0.0246756		104.977	2.80577	72.6295	3.31864	31.5074	2.81456	176.883	9.45086	187.047	3.4992	62.4617	2.20054
1140bF	Bithynia	tentaculata	Funthams Lane	Unit G3	FAA	2	0.594189	0.00798884	0.307443	0.00180891	0.722306	0.0116673	0.38321	0.0151538	0.165056	0.00152186		137.303	8.40205	95.9682	1.89162	37.6825	1.12542	198.453	0.588531	262.964	4.3997	79.075	0.973786
1141bF	Bithynia	tentaculata	Funthams Lane	Unit G3	FAA	2	0.590395	0.000927401	0.317377	0.00338443	0.747601	0.0101113	0.413628	0.0173245	0.16859	0.00260183		149.546	4.15597	93.5617	2.34461	40.8229	1.56106	314.847	25.5347	252.197	3.63559	74.7905	0.906122
1142bF	Bithynia	tentaculata	Funthams Lane	Unit G3	FAA	2	0.578484	0.00425494	0.318506	0.00582856	0.727835	0.00745476	0.39455	0.0242959	0.15993	0.000828318		155.493	7.37704	87.9831	2.3558	41.267	1.2544	298.839	17.256	241.654	3.50827	71.9892	1.03706
1143bF	Bithynia	tentaculata	Funthams Lane	Unit G3	FAA	2	0.583873	0.0044241	0.297984	0.00194878	0.7082	0.0134927	0.356691	0.0156783	0.144373	0.00416308		134.64	15.1825	80.7285	9.64082	35.8486	1.37108	191.456	16.6317	194.06	4.06825	71.2694	0.491171
1144bF	Bithynia	tentaculata	Funthams Lane	Unit G3	FAA	2	0.60075	0.00148874	0.323363	0.00218051	0.772012	0.0237571	0.382292	0.00253772	0.163451	0.0123417		236.83	1.399	144.493	1.68688	60.0848	0.701083	296.687	23.0011	300.284	1.03743	111.314	2.03582
1145bF	Bithynia	tentaculata	Funthams Lane	Unit G3	FAA	2	0.608612	0.000419466	0.34502	0.00315972	0.675764	0.00613893	0.388376	0.0195769	0.156456	0.00401113		102.486	5.43811	71.6099	4.12111	28.5811	1.09825	205.953	20.8837	174.966	3.32772	58.5842	0.509979
1146bF	Bithynia	tentaculata	Funthams Lane	Unit G3	FAA	2	0.588249	0.00412088	0.331276	0.0117237	0.694038	0.0021925	0.37495	0.0184225	0.152167	0.00182741		118.501	5.08571	68.9953	12.5864	34.0301	1.02104	202.552	53.1961	179.905	0.222065	63.3133	1.42286
1147bF	Bithynia	tentaculata	Funthams Lane	Unit G3	FAA	1	0.583427		0.319028		0.714549		0.370153		0.156723			115.681		70.5197		31.9356		227.706		171.124		56.6108
1148bF	Bithynia	tentaculata	Funthams Lane	Unit G3	FAA	2	0.575754	0.00159539	0.321834	0.00252416	0.710317	0.0162995	0.371721	0.00538409	0.15572	0.00297969		123.806	0.381042	78.8088	0.67557	31.9992	0.142097	177.88	16.8711	168.813	2.89782	61.7895	0.0949529
1149bF	Bithynia	tentaculata	Funthams Lane	Unit G3	FAA	2	0.595573	0.000662589	0.335455	0.00463745	0.726524	0.0122088	0.390528	0.0131202	0.158431	0.00393886		106.17	4.03404	65.8955	4.89424	32.4167	1.35536	176.123	21.3486	189.712	3.8928	65.1447	0.376423
1150bF	Bithynia	tentaculata	Funthams Lane	Unit G3	FAA	2	0.579317	0.00341699	0.323469	0.00821554	0.678685	0.0321811	0.376207	0.00518208	0.156509	0.00456299		104.391	12.7792	72.5655	12.606	31.6253	0.579487	172.047	14.3488	176.602	0.603381	60.9968	1.84628
1151bF	Bithynia	tentaculata	Funthams Lane	Unit G3	FAA	2	0.593782	0.0105804	0.32012	0.00461256	0.733192	0.00999861	0.392031	0.00650985	0.15484	0.00361091		137.324	1.37523	87.7463	0.804482	36.3621	0.223574	216.791	19.3643	207.269	0.835138	71.3812	0.106845
1152bF	Bithynia	tentaculata	Funthams Lane	Unit G3	FAA	2	0.603715	0.00742691	0.333307	0.0051209	0.777617	0.00758784	0.397967	0.0040598	0.165355	0.000184154		163.594	2.71241	95.5295	0.0616278	39.8538	0.563149	259.642	31.5516	238.499	1.97949	75.7116	0.725688
1153bF	Bithynia	tentaculata	Funthams Lane	Unit G3	FAA	2	0.584052	0.00671328	0.32383	0.000607351	0.697587	0.0204462	0.367889	0.0205824	0.15313	0.00376975		86.2787	2.18201	53.8488	1.37858	30.5928	1.9684	150.126	8.77216	179.329	5.90792	63.1283	1.91889
1201bF	Bithynia	tentaculata	Funthams Lane	Unit G3	FAA	2	0.632318	0.0186914	0.34882	0.0113268	0.692311	0.0186403	0.430459	0.00748018	0.163188	0.0129635		80.8351	9.76266	54.9904	12.1621	29.7901	0.252503	149.526	3.74254	154.828	1.13536	60.2375	2.18384
1202bF	Bithynia	tentaculata	Funthams Lane	Unit G3	FAA	2	0.583653	0.00810499	0.297905	0.011092	0.837698	0.1852	0.422687	0.00653889	0.152987	0.00903211		162.136	31.0864	81.8463	17.004	51.5756	11.8355	233.505	165.113	251.262	30.4973	80.6381	12.399
1203bF	Bithynia	tentaculata	Funthams Lane	Unit G3	FAA	2	0.618799	0.00722945	0.38059	0.0110372	0.717957	0.112419	0.407863	0.0104943	0.151427	0.00275062		53.8882	7.79281	35.4497	5.37662	26.4411	0.99768	125.556	10.2038	146.071	1.1588	57.7759	1.95391
1204bF	Bithynia	tentaculata	Funthams Lane	Unit G3	FAA	2	0.640533	0.00266367	0.360215	0.0090857	0.79404	0.0225304	0.424544	0.00563171	0.167154	0.00293787		139.232	1.33047	86.7042	1.12529	30.9416	0.674809	176.471	6.60592	180.434	1.09765	69.4492	2.48823
1205bF	Bithynia	tentaculata	Funthams Lane	Unit G3	FAA	2	0.628673	0.0116305	0.349984	0.00377118	0.761073	0.0181508	0.423868	0.0111142	0.159062	0.00727941		104.738	6.73162	63.8783	3.30601	25.7378	0.638356	141.852	8.81391	148.4	1.21457	60.6898	1.39365
1238bF	Bithynia	tentaculata	Funthams Lane	Unit G3	FAA	2	0.61997	0.00707402	0.332156	0.00552702	0.711041	0.0314185	0.437224	0.00482078	0.198342	0.00119495		135.154	3.60988	83.9942	1.13903	36.3661	0.064779	132.461	0.0617596	209.981	0.826616	66.1935	0.123554
1239bF	Bithynia	tentaculata	Funthams Lane	Unit G3	FAA	2	0.596654	0.00340746	0.325585	0.000885026	0.725612	0.0169682	0.443118	0.0103608	0.183512	0.00235341		134.414	3.72014	83.4701	1.95111	38.4289	1.5229	179.782	10.8887	211.715	3.77424	64.2746	1.34769
1240bF	Bithynia	tentaculata	Funthams Lane	Unit G3	FAA	2	0.612783	0.00329809	0.360049	0.00770617	0.647573	0.0423603	0.471571	0.000415594	0.209295	0.00533417		134.541	0.954034	88.2783	0.899586	36.3615	1.64089	170.515	4.1043	221.599	0.676977	67.127	0.539291
1241bF	Bithynia	tentaculata	Funthams Lane	Unit G3	FAA	2	0.605809	0.0177737	0.297218	0.000590459	0.680174	0.0036002	0.426854	0.0134717	0.179791	0.0185401		108.119	0.397784	60.3012	1.03451	32.6087	0.479456	133.798	0.937368	171.209	0.00466602	54.7549	0.868978
1242bF	Bithynia	tentaculata	Funthams Lane	Unit G3	FAA	2	0.613684	0.0117675	0.321154	0.00354111	0.678287	0.0861357	0.402051	0.0152582	0.163776	0.00983671		96.4791	0.304093	61.648	0.117864	30.9899	0.699865	115.775	2.86733	165.597	5.56489	53.4842	0.744253
1243bF	Bithynia	tentaculata	Funthams Lane	Unit G3	FAA	2	0.595857	0.00892455	0.294664	0.00528738	0.680471	0.0775168	0.389635	0.01044	0.148097	0.00224696		134.425	0.919341	80.031	1.03012	41.8282	2.50434	142.448	4.11689	199.957	7.19297	65.5962	1.05709
0859bF	Bithynia	tentaculata	Cudmore Grove	Bed 4, beneath the gravels	FAA	2	0.683372	0.00100091	0.389202	0.000171886	0.694817	0.00292153	0.485619	0.00261745	0.202802	0.00227062		117.57	0.177107	67.0256	0.227695	18.9009	0.10524	152.445	3.67932	187.53	1.38772	59.6136	0.0997123
0888bF	Bithynia	tentaculata	Cudmore Grove	Bed 4, beneath the gravels	FAA	2	0.671732	4.21429e-05	0.364117	0.000111203	0.772613	0.00428347	0.444977	0.00135319	0.175074	0.00412627		94.2102	0.170187	50.3951	0.107134	15.9156	0.0150247	134.818	3.79344	131.784	0.594507	44.3218	0.252395
0889bF	Bithynia	tentaculata	Cudmore Grove	Bed 4, beneath the gravels	FAA	2	0.695092	0.00116975	0.421659	0.000511116	0.596622	0.000627078	0.528234	0.00184341	0.213143	0.00159566		95.3212	0.705418	54.4424	0.318456	14.0016	0.137213	132.647	9.22694	138.102	1.46433	49.197	0.320479
0890bF	Bithynia	tentaculata	Cudmore Grove	Bed 4, beneath the gravels	FAA	2	0.710471	0.00171518	0.404436	0.000266003	0.697929	0.00843862	0.509368	0.00076012	0.204168	0.00214051		101.219	0.29107	55.1661	0.0716677	14.3254	0.204896	134.73	5.44389	145.714	1.2355	48.9641	1.12418
0268bF	Bithynia	tentaculata	Hackney	Sample 7	FAA	1	0.684098		0.357877		0.716343		0.523188		0.227754			83.3146		48.2313		17.1776		166.601		188.162		46.2637
0124bF	Bithynia	tentaculata	Purfleet	Greenlands Shell Bed, 6	FAA	2	0.732896	0.0120854	0.491997	0.00511013	ND	ND	0.590823	0.00260391	0.274218	0.0105306		79.3925	13.9017	49.8881	4.63066	3.76264	5.32117	114.963	23.0083	149.029	0.418808	31.2523	4.64706
0125bF	Bithynia	tentaculata	Purfleet	Greenlands Shell Bed, 6	FAA	2	0.721628	0.00259328	0.494138	0.000730195	0.688826	0.00954552	0.609037	0.000727007	0.297288	0.00813356		153.505	1.38581	91.4164	0.203991	17.5561	0.236529	121.059	3.9343	242.392	1.91128	48.5526	0.625874
0334bF	Bithynia	tentaculata	Purfleet	Greenlands Shell Bed, 6	FAA	1	0.703094		0.426137		0		0.597024		0.275991			27.0793		18.4716		6.99986		133.515		177.121		31.1643
0335bF	Bithynia	tentaculata	Purfleet	Greenlands Shell Bed, 6	FAA	2	0.734085	0.00533285	0.488261	0.00207475	0.631439	0.0178935	0.60672	0.00213712	0.320475	0.00115517		137.777	0.917905	86.7114	1.26652	15.7876	0.268243	193.108	9.61559	233.493	5.59468	69.1002	0.0706225
2097bF	Bithynia	tentaculata	Purfleet	Greenlands Shell Bed, 6	FAA	2	0.658603	0.0196842	0.484067	0.00846054	0.6092	0.15355	0.578253	0.0103698	0.267913	0.0017259		129.354	7.50925	91.0621	2.57343	18.0842	2.21085	256.858	17.0643	273.539	5.19116	69.2305	5.30406
2098bF	Bithynia	tentaculata	Purfleet	Greenlands Shell Bed, 6	FAA	2	0.603846	0.000910827	0.461369	0.00128338	0.829236	0.0280931	0.581167	0.00149377	0.25078	0.00266162		144.431	2.51957	81.8254	0.909371	21.9539	0.00422723	246.676	3.70753	213.712	2.46175	64.3043	0.0262095
2099bF	Bithynia	tentaculata	Purfleet	Greenlands Shell Bed, 6	FAA	2	0.651195	0.00148168	0.500204	0.00173943	0.980995	0.0120559	0.616247	0.00231481	0.277847	0.00959484		111.075	0.380614	66.0372	1.06109	15.2414	0.426232	204.226	15.0541	195.053	0.641107	50.9389	0.572399
2100bF	Bithynia	tentaculata	Purfleet	Greenlands Shell Bed, 6	FAA	2	0.74364	0.000707167	0.555554	0.00215002	0.926234	0.0209803	0.609695	0.000341714	0.28182	0.00111116		82.3809	0.179919	59.4861	1.85947	7.48382	0.0793676	122.649	11.0839	177.012	1.18233	42.8178	0.299318
2101bF	Bithynia	tentaculata	Purfleet	Greenlands Shell Bed, 6	FAA	2	0.701615	0.000342739	0.529232	0.00432121	0.936696	0.00508403	0.613604	0.000393391	0.280474	0.0015028		100.99	0.255788	68.7007	1.06213	11.098	0.0770816	155.143	0.564724	200.497	1.61721	51.2428	0.281135
2102bF	Bithynia	tentaculata	Purfleet	Greenlands Shell Bed, 6	FAA	2	0.695255	0.00118522	0.546817	0.00180665	0.931542	0.0235627	0.640305	0.00242905	0.302849	0.00101208		103.968	0.761576	72.9115	0.523592	11.4779	0.158808	157.214	14.1342	215.289	2.5158	51.0016	0.782534
2103bF	Bithynia	tentaculata	Purfleet	Greenlands Shell Bed, 6	FAA	2	0.723095	0.000725785	0.588446	0.00181392	0.937115	0.0449724	0.638993	0.000914136	0.294064	0.000191201		94.4971	0.0793347	68.7298	0.95419	9.53941	0.0763141	141.092	3.59687	186.852	0.157547	47.2837	0.284788
2104bF	Bithynia	tentaculata	Purfleet	Greenlands Shell Bed, 6	FAA	2	0.648538	0.00188076	0.506846	0.00262573	0.926717	0.0272216	0.609065	0.000229378	0.27684	0.000772668		119.478	1.49204	74.3641	0.526201	14.6373	0.0754179	186.971	11.215	218.632	4.30809	57.2597	1.0962
2105bF	Bithynia	tentaculata	Purfleet	Greenlands Shell Bed, 6	FAA	1	0.636884	ND	0.626708	ND	ND	ND	0.590171	0.0315964	0.760523	ND		104		76		41		467		302		127
2106bF	Bithynia	tentaculata	Purfleet	Greenlands Shell Bed, 6	FAA	2	0.731894	0.0251989	0.63878	0.0882229	0.769989	0.0351547	0.651543	0.000869891	0.323426	0.0133304		130.492	17.5705	82.0093	7.55622	15.7863	2.00791	137.838	42.2323	220.075	1.10866	62.2202	2.67423
2107bF	Bithynia	tentaculata	Purfleet	Greenlands Shell Bed, 6	FAA	2	0.761722	0.0247451	0.626787	0.064866	0.824629	0.0563043	0.636445	0.0117578	0.355752	0.00833187		102.609	25.4112	64.2748	6.07709	9.6389	0.169701	99.3916	44.1405	173.705	7.18703	51.6758	7.02771
2108bF	Bithynia	tentaculata	Purfleet	Greenlands Shell Bed, 6	FAA	2	0.718432	0.0488741	0.743602	0.218109	0.718456	0.0845036	0.600046	0.0194168	0.329459	0.0291105		100.091	3.38265	62.3948	2.96969	14.4168	0.732749	126.715	58.9715	189.618	1.89896	52.6029	3.96991
2109bF	Bithynia	tentaculata	Purfleet	Greenlands Shell Bed, 6	FAA	2	0.715523	0.0222127	0.547839	0.00607082	0.894977	0.211636	0.589151	0.0319604	0.302105	0.0484818		111.022	14.6963	60.0613	0.080465	14.3026	1.15805	106.984	43.4223	167.756	7.18868	46.4305	2.73926
2110bF	Bithynia	tentaculata	Purfleet	Greenlands Shell Bed, 6	FAA	2	0.829595	0.101634	0.558935	0.032759	0.81117	0.0619057	0.62431	0.00112227	0.32142	0.0285041		102.784	6.57985	68.5463	5.31302	13.055	1.08408	111.079	41.7893	197.164	3.82265	52.7015	0.151188
2111bF	Bithynia	tentaculata	Purfleet	Greenlands Shell Bed, 6	FAA	2	0.742273	0.111222	0.542075	0.0617427	ND	ND	0.584719	0.0036596	0.24358	0.344474		138.411	29.3224	92.1615	4.47617	4.45287	6.29731	223.008	3.64825	233.459	7.95875	59.8371	33.0187
2112bF	Bithynia	tentaculata	Purfleet	Greenlands Shell Bed, 6	FAA	2	0.722296	0.00839039	0.525314	0.0242732	0.83456	0.0830877	0.629943	0.00304849	0.306494	0.00861004		114.264	14.4249	74.2357	1.30758	10.3426	1.54176	108.967	32.0275	205.696	0.657315	49.9596	0.608781
2113bF	Bithynia	tentaculata	Purfleet	Greenlands Shell Bed, 6	FAA	2	0.759243	0.00851248	0.577134	0.011889	1.07203	0.0995988	0.59483	0.0168201	0.280273	0.00628332		100.778	0.427621	65.5835	4.67907	13.7882	0.198525	112.88	6.14022	149.888	1.0295	40.9615	1.86596
2114bF	Bithynia	tentaculata	Purfleet	Greenlands Shell Bed, 6	FAA	2	0.74462	0.00628114	0.558985	0.004713	1.21099	0.449974	0.616046	0.00400721	0.325565	0.00196359		98.4159	2.16043	67.3107	1.00149	10.5025	1.76763	110.765	37.1913	189.71	3.86532	51.0704	0.671929
2115bF	Bithynia	tentaculata	Purfleet	Greenlands Shell Bed, 6	FAA	2	0.670942	0.026543	0.545587	0.0589111	1.06907	0.0952387	0.601777	0.0165608	0.302886	0.0368916		138.786	7.05607	87.1223	4.88771	17.5534	4.63753	154.185	27.2376	221.356	3.3739	66.7497	2.81597
2116bF	Bithynia	tentaculata	Purfleet	Greenlands Shell Bed, 6	FAA	2	0.740233	0.0177272	0.591416	0.016671	0.902101	0.23012	0.633296	0.00533063	0.304217	0.00921238		99.5028	4.75988	64.2669	2.39338	12.9113	1.29176	130.29	20.3065	184.851	0.0242713	46.7325	1.02596
2117bF	Bithynia	tentaculata	Purfleet	Greenlands Shell Bed, 6	FAA	2	0.719542	0.0650705	0.430918	0.00313437	0.481905	ND	0.607681	0.0223138	0.589657	0.00229159		148.617	6.37633	91.8093	3.1866	12.9805	18.3572	230.615	38.2728	210.644	2.84826	90.4548	4.5956
2118bF	Bithynia	tentaculata	Purfleet	Greenlands Shell Bed, 6	FAA	2	0.686211	0.00602557	0.506524	0.0126231	0.942005	0.137189	0.605336	0.0124098	0.352009	0.0924942		125.676	3.72134	78.3821	1.21813	16.1712	2.79312	170.54	29.9222	212.411	5.18943	69.6819	1.70797
2119bF	Bithynia	tentaculata	Purfleet	Greenlands Shell Bed, 6	FAA	2	0.726014	0.0458256	0.549753	0.012406	0.996627	0.129614	0.636353	0.000128589	0.306314	0.0064835		84.7141	3.09679	63.6388	5.74145	11.6722	0.459893	112.687	38.5568	167.972	1.64706	39.3507	0.560271
2120bF	Bithynia	tentaculata	Purfleet	Greenlands Shell Bed, 6	FAA	2	0.747152	0.0122713	0.601998	0.0251397	0.94045	0.149666	0.635218	0.0045001	0.375523	0.00337957		79.3659	2.65747	57.6174	4.63097	8.27634	1.03615	94.2586	55.5028	160.43	2.64299	45.8019	1.91512
2121bF	Bithynia	tentaculata	Purfleet	Greenlands Shell Bed, 6	FAA	2	0.752869	0.0186434	0.610933	0.00844306	0.870115	0.0311694	0.638036	0.0031476	0.342119	0.0355845		85.1284	2.39505	62.7403	3.79135	9.45037	0.288765	117.524	34.8363	174.068	0.271168	44.0821	0.961137
0506bF	Bithynia	tentaculata	Barnham	BEF92, Area III, 105, Spit 18	FAA	2	0.673496	0.00329228	0.379693	0.00349395	0.9021	0.016908	0.558131	0.013056	0.266801	0.000637909		443.224	4.89636	153.783	0.830616	49.0089	1.14508	172.054	26.0403	298.667	1.30238	148.877	3.7758
1460bF	Bithynia	tentaculata	Clacton-on-Sea	Trafalgar Road, deep piling and lower levels from freshwater bed	FAA	2	0.649371	0.00236377	0.361464	0.00605643	0.676665	0.0108873	0.558408	0.00581167	0.344665	0.00732218		216.564	55.583	141.803	55.2118	27.3218	0.196354	246.287	8.78992	391.962	4.25691	115.111	0.0307305
1461bF	Bithynia	tentaculata	Clacton-on-Sea	Trafalgar Road, deep piling and lower levels from freshwater bed	FAA	2	0.718406	0.000242265	0.510702	0.00559864	0.403915	0.00301774	0.609905	0.0195552	0.321859	0.0467046		63.7406	6.93317	45.7835	7.46699	7.08105	0.174007	109.475	5.64451	134.157	2.33027	40.1854	2.18059
1462bF	Bithynia	tentaculata	Clacton-on-Sea	Trafalgar Road, deep piling and lower levels from freshwater bed	FAA	2	0.668942	0.00832025	0.442979	0.0129546	0.579803	0.00324923	0.590054	0.00054106	0.27598	0.0330839		89.6464	47.6926	58.0105	28.7342	12.4009	0.0278781	159.069	11.148	193.928	1.4415	55.3832	2.67932
1463bF	Bithynia	tentaculata	Clacton-on-Sea	Trafalgar Road, deep piling and lower levels from freshwater bed	FAA	2	0.68998	0.00725594	0.538755	0.00877183	0.512295	0.00993342	0.619357	0.00312765	0.284269	0.00247068		20.8493	5.17791	16.9574	3.21508	8.80286	0.0415443	133.903	4.94704	149.463	0.0191878	41.621	0.305257
1175bF	Bithynia	troschelii	Waverley Wood	Bulk 1	FAA	2	0.729809	0.00179275	0.624762	0.0211891	0.45856	0.00724477	0.654749	0.00222088	0.320917	0.0172778		427.742	1.642	126.735	3.22493	58.7993	5.89865	474.787	72.6359	331.38	2.5878	144.738	5.37671
3626bF	Bithynia	troschelii	Waverley Wood	Bulk 1	FAA	2	0.741223	0.0105499	0.552148	0.00301906	0.843961	0.00398637	0.720145	0.0234045	0.449794	0.00457848		219.666	1.84247	72.152	3.27155	22.8437	0.299212	304.562	27.5459	229.286	3.55519	70.6098	0.518284
3627bF	Bithynia	troschelii	Waverley Wood	Bulk 1	FAA	2	0.753202	0.00684236	0.621831	0.0123572	0.717259	0.0723235	0.675289	0.0117892	0.487409	0.0578019		615.155	6.04981	145.682	8.83495	64.7602	9.40113	506.996	44.4139	392.372	114.401	130.921	10.4142
3628bF	Bithynia	troschelii	Waverley Wood	Bulk 1	FAA	2	0.774528	0.00418009	0.649211	0.005044	0.897832	0.168761	0.708865	0.0107613	0.430848	0.0106096		603.512	1.42222	143.512	0.120188	49.1334	0.506666	496.826	12.0399	355.13	12.1496	129.694	0.758879
3629bF	Bithynia	troschelii	West Runton	West Runton Freshwater Bed	FAA	2	0.731142	0.0411119	0.506369	0.00500606	0.311881	0.174733	0.704913	0.016732	0.350717	0.00961816		129.088	66.1321	56.7885	33.6604	14.9474	5.17381	190.11	0.0114151	178.436	6.88409	61.4313	1.29014
3630bF	Bithynia	troschelii	West Runton	West Runton Freshwater Bed	FAA	2	0.749615	0.0165634	0.566465	0.0479947	ND	ND	0.691162	0.14383	0.40958	ND		203.679	6.13633	83.1039	7.65609	14.7045	20.7952	375.799	70.9775	250.048	26.6059	67.1938	13.004
3631bF	Bithynia	troschelii	West Runton	West Runton Freshwater Bed	FAA	2	0.670921	0.0232543	0.519371	0.0348335	ND	ND	0.681334	0.0176758	0.425646	0.0426123		138.537	33.1845	59.5019	22.3425	11.4808	0.0198443	236.384	4.59848	232.503	9.54878	73.0513	2.08686
3632bF	Bithynia	troschelii	West Runton	West Runton Freshwater Bed	FAA	2	0.727582	0.00324975	0.592637	0.038902	ND	ND	0.723543	0.000355567	0.427393	0.0216773		175.895	0.0870105	91.3697	1.58336	13.1557	7.14378	290.559	25.3702	256.091	7.79974	84.7696	2.35476
4149bF	Bithynia	tentaculata	Tattershall Castle	Ip IIb, sample 76K	FAA	2	0.567862	0.00467954	0.254305	0.00938083	0.649232	0.0193353	0.299551	0.0073187	0.211339	0.031658		67.6075	6.94795	39.6528	0.179634	23.0156	7.38272	210.915	55.5295	107.755	0.7462	39.6519	3.25654
4151bF	Bithynia	tentaculata	Tattershall Castle	Ip IIb, sample 76K	FAA	2	0.562961	0.0116675	0.263027	0.00234938	0.791243	0.0935153	0.32712	0.0171372	0.225591	0.0176376		107.538	9.87155	64.6312	1.78217	23.7876	16.2927	313.641	56.4109	164.856	12.7435	59.0328	3.35364
4152bF	Bithynia	tentaculata	Tattershall Castle	Ip IIb, sample 76K	FAA	2	0.578484	0.00525485	0.251431	0.000629164	0.89062	0.00283785	0.28554	0.00150379	0.129201	0.00296697		108.138	0.363634	59.9633	2.03574	34.1523	0.141173	150.502	20.9154	156.395	0.898724	52.3311	0.367928
4279bF	Bithynia	tentaculata	Lion Pit Tramway Cutting	Section 5, Sample 2	FAA	2	0.651139	0.0273227	0.377374	0.0731997	0.813448	0.0124656	0.442996	0.00614559	0.196896	0.00797029		159.519	8.44426	86.063	2.10568	32.3344	0.670708	190.199	77.6819	252.122	0.496224	75.7832	1.82197
0128bH6	Bithynia	tentaculata	Stratford-upon-Avon	modern	THAA6	2	0.140632	0.000383951	0.0745546	0.00156507	0.166927	0.00439994	0.0674797	0.00888053	0	0		328.049	3.41375	300.014	3.59359	152.829	0.926324	451.877	10.2766	287.003	3.15746	67.0806	1.11643
0129bH6	Bithynia	tentaculata	Stratford-upon-Avon	modern	THAA6	2	0.161309	0.00234532	0.0514944	0.000913593	0.186845	0.000678602	0.061262	0.0130005	0	0		171.498	3.83313	190.625	5.40315	90.4592	2.40978	269.54	10.6192	180.511	0.719109	55.2177	0.634985
0272bH6	Bithynia	tentaculata	Stratford-upon-Avon	modern	THAA6	2	0.143318	0.00347838	0.0440618	0.000384406	0.219933	0.000923347	0.0499107	0.0120359	0	0		236.175	7.04324	257.065	8.6279	124.314	4.47097	437.256	0.895801	242.876	3.22255	81.7177	0.158705
0273bH6	Bithynia	tentaculata	Stratford-upon-Avon	modern	THAA6	2	0.246577	0.00152278	0.0702863	4.43952e-06	0.309379	0.00390755	0.075128	0.0114679	0	0		153.908	1.48475	157.999	1.8552	75.2784	1.2339	260.749	5.17583	151.501	0.841589	51.7879	0.0860453
0130bH6	Bithynia	tentaculata	Acle, Norfolk	1995 (modern)	THAA6	2	0.0506407	ND	0.0446527	0.000550278	0.0339807	0.000312196	0.0365142	0.0147454	0	0		226.079	7.64794	205.278	3.71208	247.861	8.74297	426.142	34.1194	244.354	6.0157	91.3462	1.36493
0131bH6	Bithynia	tentaculata	Acle, Norfolk	1995 (modern)	THAA6	2	0.0245823	0.0347647	0.0438821	0.00128619	0	0	0.0477281	0.01398	0	0		240.465	11.3738	268.667	7.30033	114.83	4.71273	371.027	25.9353	215.615	4.83897	85.8407	1.09969
0480bH*	Bithynia	tentaculata	Stanwick, Northamptonshire	ST37, July 2001	THAA*	2	0.322482	0.0252085	0.0998816	0.00104992	0.416467	0.00830037	0.121657	0.00202342	0	0		235.776	1.96789	291.109	1.63383	100.912	1.82389	286.417	17.2895	247.886	2.24186	111.902	23.6146
0481bH*	Bithynia	tentaculata	Stanwick, Northamptonshire	ST37, July 2001	THAA*	2	0.325936	0.00150847	0.0962569	0.000347042	0.416611	0.00796591	0.0866422	0.000503341	0	0		167.877	1.63598	198.59	0.816811	76.6747	3.58069	182.423	5.94864	143.625	1.19265	69.8894	0.148675
0482bH*	Bithynia	tentaculata	Stanwick, Northamptonshire	ST37, July 2001	THAA*	2	0.273833	0.0111999	0.0972688	0.00046734	0.39978	0.00709499	0.0994083	0.000978812	0	0		272.222	2.93234	297.844	6.69756	112.411	0.841488	321.316	32.4867	224.77	2.38503	101.714	0.720082
0520bH*	Bithynia	tentaculata	Stanwick, Northamptonshire	ST37, July 2001	THAA*	2	0.302101	0.000593245	0.0904469	0.000735957	0.413284	0.00684268	0.114618	0.00595987	0.0468111	0.000746666		213.553	36.8713	254.926	32.8673	107.683	6.02251	253.122	35.1497	236.401	12.7896	99.4748	5.37831
0521bH*	Bithynia	tentaculata	Stanwick, Northamptonshire	ST37, July 2001	THAA*	2	0.358233	0.00107197	0.103409	0.000806074	0.439982	0.00649045	0.117778	0.00158499	0.052818	8.00481e-05		202.118	13.6325	260.713	13.0444	83.9325	2.88408	210.143	7.75427	206.302	4.25364	86.8661	1.77076
0522bH*	Bithynia	tentaculata	Stanwick, Northamptonshire	ST37, July 2001	THAA*	2	0.279875	0.0061222	0.0900702	0.000903084	0.295589	0.00330903	0.102296	0.00393528	0.0364453	0.00193237		280.065	19.8875	387.583	24.4557	133.333	4.44168	289.866	38.6113	321.021	8.44718	157.998	7.74398
0523bH*	Bithynia	tentaculata	Stanwick, Northamptonshire	ST37, July 2001	THAA*	2	0.331959	0.00287466	0.102733	0.00339048	0.433204	0.0106965	0.108945	0.00189421	0.0444273	0.00243899		169.994	54.9422	215.656	93.6513	74.7808	0.250704	224.306	10.6082	180.672	5.45048	74.9804	0.594808
0524bH*	Bithynia	tentaculata	Stanwick, Northamptonshire	ST37, July 2001	THAA*	2	0.328804	0.00296733	0.102093	0.000386616	0.499288	0.000979283	0.118077	0.0106362	0.0441759	0.00045216		198.331	4.18992	251.943	4.11331	74.5618	0.581526	219.485	11.1229	206.088	0.515173	79.9158	0.350388
0076bH6	Bithynia	tentaculata	Cassington	60	THAA6	2	0.380112	0.0166782	0.155644	0.0028494	0.602258	0.00528176	0.190347	0.00171947	0	0		184.324	1.11871	214.636	2.49382	60.0739	0.756648	287.217	9.13977	184.753	0.641039	65.4047	0.361578
0247bH6	Bithynia	tentaculata	Cassington	4B, top 10cm	THAA6	2	0.432875	0.0140889	0.161285	0.00147438	0.652618	0.00237067	0.188116	0.00140305	0.0879777	0.00176287		155.881	2.72631	168.057	3.03851	44.3976	1.24797	207.75	13.3549	143.289	2.90427	60.4666	2.43028
0248bH6	Bithynia	tentaculata	Cassington	4B, top 10cm	THAA6	3	0.375955	0.0120818	0.180602	0.00271189	0.576143	0.00642709	0.221485	0.0100563	0.0949058	0.00482948		214.692	2.45866	200.767	2.95942	54.8973	1.07218	243.19	22.6132	190.235	0.889678	54.7942	4.59028
0884bH*	Bithynia	tentaculata	Cassington	60	THAA*	2	0.400845	0.00036683	0.177587	4.38229e-05	0.56299	0.00371505	0.206601	0.00125696	0.0860857	0.00177973		182.953	1.05137	211.719	0.913987	58.3234	0.372154	237.995	8.39704	170.765	1.21076	70.0748	0.249554
0885bH*	Bithynia	tentaculata	Cassington	60	THAA*	2	0.405122	0.00384112	0.1759	0.00190152	0.575979	0.0144967	0.201607	0.00249129	0.0872889	0.000401335		160.762	1.47844	177.745	3.04615	56.0254	2.08433	215.831	36.7027	155.411	4.96095	60.8796	1.02557
0895bH*	Bithynia	tentaculata	Coston	Ip IIb, 15-25 cm	THAA*	2	0.442879	0.000797606	0.195042	0.00117992	0.434424	0.00243909	0.241847	0.00387971	0.102629	0.000676004		214.442	0.494028	267.209	0.0359477	58.5104	0.147429	249.178	1.13922	219.756	0.00396027	87.0127	0.727663
0896bH*	Bithynia	tentaculata	Coston	Ip IIb, 15-25 cm	THAA*	2	0.502381	0.0060278	0.214896	0.00299484	0.551855	0.018848	0.239927	0.00358162	0.120127	0.012657		187.333	2.3523	255.097	2.81022	43.7688	0.743314	199.971	5.30058	217.458	1.11356	81.6332	1.76678
0897bH*	Bithynia	tentaculata	Coston	Ip IIb, 15-25 cm	THAA*	2	0.475447	0.00193732	0.219032	0.00450723	0.477437	0.00491337	0.251671	0.00810355	0.107423	0.0028635		176.131	5.50803	233.849	9.32218	43.2302	1.98834	236.31	36.0836	192.121	6.08054	73.3125	0.0982317
0305bH6	Bithynia	tentaculata	Deeping St. James	sample 8	THAA6	2	0.421009	0.0223714	0.167658	0.00225755	0.3374	0.00447368	0.262563	0.0216481	0.105504	0.0123227		165.54	1.72444	178.776	3.45846	67.8241	4.23595	350.088	80.9828	180.11	11.6519	79.2106	5.93487
0306bH6	Bithynia	tentaculata	Deeping St. James	sample 8	THAA6	2	0.442066	0.0177315	0.182698	0.00249336	0.594363	0.000908843	0.2818	0.0153376	0.141768	0.036129		188.614	12.6365	178.17	11.5292	37.8973	2.58394	205.754	12.0087	176.178	11.873	52.407	0.143447
0531bH*	Bithynia	tentaculata	Deeping St. James	DSJ34, July 2001	THAA*	2	0.457367	0.018201	0.2027	0.000976377	0.313561	0.00690865	0.298107	0.00488503	0.105932	0.00792238		153.853	4.90618	208.401	8.47648	71.1476	1.47699	302.655	9.72795	242.149	5.61558	93.9982	3.72749
0260bH6	Bithynia	tentaculata	Shropham	Ip	THAA6	2	0.441844	0.00488804	0.311683	0.000304511	0.641045	0.00904498	0.318553	0.0397949	0.115244	0.00736304		203.76	1.05683	167.245	0.16002	37.3734	0.952272	160.39	9.11656	132.946	3.38117	48.9932	0.605631
0261bH6	Bithynia	tentaculata	Shropham	Ip	THAA6	2	0.441565	0.011357	0.169317	0.00135956	0.653238	0.00147862	0.241527	0.0116182	0.103618	0.014915		193.713	1.03599	217.769	0.259118	45.6737	0.863526	202.646	6.94622	184.094	0.593912	72.5418	1.74549
0956bH*	Bithynia	tentaculata	Trafalgar Square	New Zealand House Foundation 1957	THAA*	2	0.50694	0.00184383	0.240839	0.00247926	0.454077	0.0193676	0.31112	0.00337516	0.111012	0.00378409		88.6562	2.69551	110.655	2.11161	28.8738	1.39351	190.806	12.5608	119.1	2.93913	43.939	0.808904
0957bH*	Bithynia	tentaculata	Trafalgar Square	New Zealand House Foundation 1957	THAA*	2	0.511286	3.03142e-05	0.224777	0.00160394	0.685353	0.00303353	0.262619	0.00109758	0.105724	0.00141061		133.668	0.935608	173.887	0.263238	33.2799	0.329566	205.599	10.9438	148.471	0.900831	59.3766	0.212107
0958bH*	Bithynia	tentaculata	Trafalgar Square	New Zealand House Foundation 1957	THAA*	2	0.503409	0.0031848	0.222555	0.00101421	0.585233	0.0663254	0.281257	0.00366593	0.110587	0.00302183		137.335	0.548414	190.112	0.156674	37.9213	3.03392	231.406	15.8578	169.365	1.96255	60.5895	0.00183073
0287bH6	Bithynia	tentaculata	Funthams Lane	Sample 3 Unit 3 a	THAA6	3	0.503753	0.00983843	0.23615	0.000913021	0.669446	0.000504074	0.358065	0.00162603	0.0453101	0.0784795		193.062	1.37572	214.379	2.14487	38.1775	0.179688	318.149	21.0443	201.666	2.56864	64.9562	8.71416
0288bH6	Bithynia	tentaculata	Funthams Lane	Sample 3 Unit 3 a	THAA6	3	0.507986	0.0109991	0.249429	0.00105462	0.453517	0.0150621	0.37387	0.0187066	0.141411	0.0020996		174.12	2.7236	208.37	3.34555	41.4349	1.49413	302.309	18.9992	202.165	1.80323	75.9944	1.27978
0289bH6	Bithynia	tentaculata	Funthams Lane	Sample 3 Unit 3 a	THAA6	2	0.532844	0.00918954	0.412615	0.00312347	0.464961	0.027229	0.424253	0.0304972	0	0		160.449	1.07166	161.34	0.20262	28.1535	0.919433	151.803	23.2606	136.002	8.23974	37.9974	0.383172
1244bH6	Bithynia	tentaculata	Funthams Lane	Unit F1	THAA6	2	0.433638	0.0249471	0.253821	0.00293205	0.423441	0.0215844	0.389417	0.00668694	0.19535	0.0075937		137.134	1.27689	150.688	12.3437	54.4427	3.36539	269.857	26.3424	235.817	2.84762	88.2652	1.40298
1140bH*	Bithynia	tentaculata	Funthams Lane	Unit G3	THAA*	2	0.464212	0.00795767	0.263102	0.00355323	0.626382	0.0159649	0.384338	0.000632334	0.164271	0.00560633		137.586	17.9768	184.597	34.0714	47.7822	1.81353	313.459	2.84985	317.903	2.51355	112.467	2.08327
1141bH*	Bithynia	tentaculata	Funthams Lane	Unit G3	THAA*	2	0.483333	0.00770244	0.27418	0.0353149	0.557439	0.0828769	0.41832	0.00274939	0.162611	0.0292222		171.883	18.9845	189.469	28.1491	60.282	14.6043	361.701	15.9046	278.254	9.73396	98.627	0.87668
1142bH*	Bithynia	tentaculata	Funthams Lane	Unit G3	THAA*	2	0.515488	0.0150691	0.306894	0.0306314	0.689251	0.0291092	0.414808	0.00559999	0.187341	0.0056263		159.09	44.5773	189.794	81.1282	49.0733	9.56494	309.853	8.03754	257.706	3.80046	89.7781	7.9075
1143bH*	Bithynia	tentaculata	Funthams Lane	Unit G3	THAA*	2	0.507402	0.00484229	0.265705	0.00438791	0.699302	0.0420206	0.372555	0.0037252	0.154304	0.00254641		148.691	0.648038	157.562	14.8729	46.3884	2.07848	301.792	25.1763	245.56	5.80181	99.0874	0.912272
1144bH*	Bithynia	tentaculata	Funthams Lane	Unit G3	THAA*	2	0.507007	0.0231485	0.308738	0.0438435	0.760099	0.070857	0.379002	0.000745727	0.152301	0.00880696		158.047	0.674747	167.675	11.8952	52.751	13.8956	269.952	6.96884	219.742	4.00432	86.9122	0.864102
1145bH*	Bithynia	tentaculata	Funthams Lane	Unit G3	THAA*	2	0.517436	0.000585811	0.307789	0.0118149	0.63774	0.0395382	0.423374	0.00371901	0.166289	0.0294983		86.4167	5.60063	101.098	3.95217	32.9354	5.39701	222.587	36.7737	188.132	3.34549	73.7481	1.04928
1146bH*	Bithynia	tentaculata	Funthams Lane	Unit G3	THAA*	2	0.493993	0.0155452	0.307545	0.0355577	0.718463	0.16976	0.415161	0.00275715	0.166193	0.0239705		164.599	32.1773	203.438	69.8358	47.3694	8.78547	256.736	31.7713	203.601	4.65304	80.1231	1.24049
1147bH*	Bithynia	tentaculata	Funthams Lane	Unit G3	THAA*	2	0.463183	0.000614921	0.277166	0.0126035	0.398882	0.037157	0.393971	0.00504423	0.177518	0.0391203		121.373	11.1044	134.098	21.1286	46.1054	0.129747	257.461	26.3312	199.299	0.264631	79.8364	1.61885
1148bH*	Bithynia	tentaculata	Funthams Lane	Unit G3	THAA*	2	0.483892	0.00564831	0.28183	0.000193401	0.541544	0.0418416	0.397433	0.00314894	0.179747	0.0591501		145.337	27.0568	169.217	48.7572	40.9543	0.677074	233.701	8.88345	193.881	3.17022	81.6937	2.9565
1149bH*	Bithynia	tentaculata	Funthams Lane	Unit G3	THAA*	2	0.486962	0.000376663	0.282447	0.00492033	0.54337	0.0443343	0.446143	0.0157414	0.171313	0.0260257		127.919	1.04209	149.503	7.57482	45.6289	1.12719	246.289	2.01365	229.938	1.50997	94.195	4.76928
1150bH*	Bithynia	tentaculata	Funthams Lane	Unit G3	THAA*	2	0.495081	0.03036	0.281312	0.0127214	0.581741	0.0416781	0.408951	0.00235687	0.181447	0.0179967		183.764	77.7648	255.71	151.818	40.2621	3.99686	228.562	19.1948	206.6	1.86901	80.3924	4.84631
1151bH*	Bithynia	tentaculata	Funthams Lane	Unit G3	THAA*	2	0.477761	0.0154833	0.274325	0.00970981	0.595838	0.0157956	0.402726	0.00520231	0.154565	0.0166284		158.052	28.1555	184.496	45.1558	43.3828	0.433087	275.085	37.262	230.277	2.3894	92.6306	0.694397
1152bH*	Bithynia	tentaculata	Funthams Lane	Unit G3	THAA*	2	0.558841	0.00244107	0.191774	0.00579954	0.284365	0.00581027	0.242975	0.000900994	0.0976342	0.00285555		261.977	1.88224	317.011	10.0532	119.476	1.52959	579.484	44.9419	420.452	0.252666	168.067	2.91435
1153bH*	Bithynia	tentaculata	Funthams Lane	Unit G3	THAA*	2	0.482542	0.0108976	0.264873	0.00895611	0.523918	0.0237789	0.369709	0.00193025	0.148603	0.0114107		198.361	96.0944	249.427	171.758	40.2502	3.26719	253.941	42.9085	212.824	4.40995	86.0286	6.90474
1201bH*	Bithynia	tentaculata	Funthams Lane	Unit G3	THAA*	2	0.486958	0.0107418	0.282054	0.00469954	0.659767	0.0224346	0.396566	0.00267739	0.122025	0.0162243		109.919	7.7692	134.635	8.58021	33.9209	0.971295	261.971	4.70579	195.446	1.49717	76.5192	0.872477
1202bH*	Bithynia	tentaculata	Funthams Lane	Unit G3	THAA*	2	0.454476	0.0206215	0.239312	0.000129102	0.447908	0.106344	0.352381	0.0141999	0.114328	0.00362895		181.056	8.6587	215.379	8.91516	57.5422	10.2574	342.022	3.19011	272.402	3.85007	101.166	0.404989
1203bH*	Bithynia	tentaculata	Funthams Lane	Unit G3	THAA*	2	0.50643	0.00407152	0.273669	0.00174987	0.580512	0.0486463	0.356777	0.00163348	0.11745	0.000627114		154.847	55.3013	211.333	92.7482	32.331	1.79914	193.783	6.90988	173.964	1.04407	69.5543	2.79884
1204bH*	Bithynia	tentaculata	Funthams Lane	Unit G3	THAA*	2	0.528978	0.0051238	0.29686	0.00458956	0.547987	0.0407758	0.433319	0.00139342	0.141332	0.00547563		172.246	44.4083	230.216	76.47	36.2304	2.81882	181.296	72.9085	214.692	0.830198	81.022	0.31647
1205bH*	Bithynia	tentaculata	Funthams Lane	Unit G3	THAA*	2	0.479595	0.00714528	0.296565	0.00575876	0.402164	0.00530329	0.388349	0.0018001	0.126693	0.0102562		101.014	17.9589	131.677	31.4013	39.3462	0.0285556	209.119	6.23038	190.064	1.30333	76.0676	2.26366
1238bH*	Bithynia	tentaculata	Funthams Lane	Unit G3	THAA*	2	0.498848	0.0208354	0.309415	0.0226297	0.544176	0.0564243	0.404188	0.00752099	0.156838	0.00639537		123.136	36.9898	137.636	71.0757	44.017	0.879877	246.792	76.1837	243.079	2.87481	86.2449	1.56981
1239bH*	Bithynia	tentaculata	Funthams Lane	Unit G3	THAA*	2	0.478262	0.00255286	0.289303	0.00190291	0.534739	0.0114668	0.405559	0.000483909	0.161277	0.00765941		171.002	27.5394	186.446	65.577	50.4033	0.29001	257.108	79.0457	268.008	0.104238	97.3753	2.18013
1240bH*	Bithynia	tentaculata	Funthams Lane	Unit G3	THAA*	2	0.501708	0.00397693	0.316022	0.00530143	0.619528	0.00825084	0.421169	0.0138809	0.182174	0.0115053		150.89	24.803	176.114	53.0973	41.2918	4.49662	254.349	71.4363	264.18	14.7879	94.6861	8.81599
1241bH*	Bithynia	tentaculata	Funthams Lane	Unit G3	THAA*	2	0.478535	0.00320328	0.258164	0.00821342	0.554017	0.00217233	0.367729	0.00470842	0.154841	0.0137355		144.45	32.6358	144.839	55.6166	42.8388	0.655914	247.728	35.4943	212.966	6.63623	81.4785	6.81429
1242bH*	Bithynia	tentaculata	Funthams Lane	Unit G3	THAA*	2	0.476411	0.00976246	0.282471	0.00535649	0.598823	0.0767962	0.373063	0.00410294	0.141568	0.00176418		78.5103	7.27749	81.4858	15.9622	36.3003	0.713084	206.308	21.1901	198.912	1.76533	76.4833	5.96735
1243bH*	Bithynia	tentaculata	Funthams Lane	Unit G3	THAA*	2	0.480867	0.0123716	0.272479	0.0275061	0.604622	0.0474906	0.35024	0.0132369	0.125175	0.00839644		107.586	21.937	106.805	28.4419	52.1884	3.03058	261.385	53.9985	239.301	13.4911	89.6968	11.0697
0859bH*	Bithynia	tentaculata	Cudmore Grove	Bed 4, beneath the gravels	THAA*	2	0.607358	0.00101494	0.374492	7.3452e-06	0.437754	0.00126952	0.43073	0.00673756	0.210753	0.00328489		151.036	3.86252	228.826	4.42729	23.0161	0.258302	180.803	0.495575	202.291	0.855364	74.4004	0.485496
0888bH*	Bithynia	tentaculata	Cudmore Grove	Bed 4, beneath the gravels	THAA*	2	0.493395	9.65533e-07	0.27703	0.000454775	0.201302	0.0122257	0.35506	0.00985558	0.148469	0.0139277		138.341	5.1576	186.067	5.35189	44.425	1.03779	219.568	3.04561	162.875	0.465203	63.2251	1.0186
0889bH*	Bithynia	tentaculata	Cudmore Grove	Bed 4, beneath the gravels	THAA*	2	0.518833	0.000540965	0.316681	0.00087802	0.126734	0.00551419	0.411514	0.00518677	0.18716	0.00151676		147.665	4.22027	213.497	4.32227	54.8999	0.70897	208.964	0.416321	168.829	1.6513	69.0001	1.7915
0890bH*	Bithynia	tentaculata	Cudmore Grove	Bed 4, beneath the gravels	THAA*	2	0.502404	0.02574	0.285023	0.000226469	0.114259	0.000365182	0.401586	0.00888271	0.181222	0.0238757		165.125	0.624417	237.561	5.34044	62.3663	1.50838	227.249	9.78258	191.956	0.110664	80.9729	0.249959
0268bH6	Bithynia	tentaculata	Hackney	Sample 7	THAA6	2	0.530487	0.00574145	0.342528	9.436e-05	0.35766	0.0156756	0.47374	0.0162196	0.158825	0.00860562		142.523	0.876201	160.815	1.74721	26.9861	0.641731	211.456	12.2287	186.838	1.6322	62.3293	0.237693
0269bH6	Bithynia	tentaculata	Hackney	Sample 7	THAA6	2	0.581174	0.00693616	0.33639	0.00134493	0.45516	0.000322677	0.461441	0.00784356	0.173812	0.00290022		135.434	2.41079	176.228	3.56759	20.9216	0.398452	202.625	0.497451	178.447	2.58912	66.4361	2.37159
0124bH6	Bithynia	tentaculata	Purfleet	Greenlands Shell Bed, 6	THAA6	2	0.630984	0.00397851	0.424004	0.00320018	0.231674	0.0131772	0.508625	0.00559098	0.258524	0.000619933		153.064	8.47376	218.194	7.64517	28.7974	0.340527	151.905	4.75366	194.682	0.924635	71.888	1.2917
0125bH6	Bithynia	tentaculata	Purfleet	Greenlands Shell Bed, 6	THAA6	2	0.538571	0.000636532	0.391724	0.00124879	0.186767	0.00105659	0.531406	0.00308091	0.276217	0.00233298		222.583	0.44507	314.127	2.57402	50.0897	0.681025	181.018	19.313	278.263	2.40359	70.4371	1.2108
0334bH6	Bithynia	tentaculata	Purfleet	Greenlands Shell Bed, 6	THAA6	2	0.665278	0.0136038	0.650454	0.00462233	0.458552	0.0354337	0.620305	0.00928374	0.247584	0.0186707		147.65	5.85271	163.233	6.11007	13.0529	1.10971	135.825	19.1241	173.027	8.16081	44.1074	2.21468
0335bH6	Bithynia	tentaculata	Purfleet	Greenlands Shell Bed, 6	THAA6	2	0.622046	0.00116087	0.393629	0.00249815	0.365648	0.0275791	0.529083	0.0104729	0.209386	0.0125786		124.035	2.51475	144.012	1.75901	17.2069	0.150195	192.025	3.15388	184.45	2.41795	40.576	1.31332
2097bH*	Bithynia	tentaculata	Purfleet	Greenlands Shell Bed, 6	THAA*	2	0.341688	0.00837752	0.264425	0.00566516	0	0	0.437515	0.0144679	0.252235	0.118876		273.894	29.1871	462.782	100.439	180.933	15.4196	688.605	291.171	424.729	19.5016	203.386	23.2484
2098bH*	Bithynia	tentaculata	Purfleet	Greenlands Shell Bed, 6	THAA*	2	0.386174	0.0147182	0.272379	0.00896808	0.103286	0.00842264	0.421973	0.00820743	0.202757	0.0352231		234.191	20.2813	327.77	29.5594	149.848	9.73712	338.269	79.8198	265.125	1.41708	150.309	10.6979
2099bH*	Bithynia	tentaculata	Purfleet	Greenlands Shell Bed, 6	THAA*	2	0.503492	0.00439852	0.377812	0.0236296	0.258205	0.0453658	0.555098	0.0154748	0.447919	0.0844807		174.947	8.39821	219.375	28.0327	48.8235	4.6077	295.505	119.028	239.555	11.6896	108.192	1.32584
2100bH*	Bithynia	tentaculata	Purfleet	Greenlands Shell Bed, 6	THAA*	2	0.676197	0.0232288	0.466733	0.0191933	0.407927	0.209381	0.575653	0.0309587	0.261116	0.0435346		112.759	17.4574	183.822	21.9322	17.8283	6.5417	114.176	12.0678	175.107	2.89154	49.5056	2.21406
2101bH*	Bithynia	tentaculata	Purfleet	Greenlands Shell Bed, 6	THAA*	2	0.615486	0.00610636	0.444965	0.00450007	0.565021	0.0202922	0.579378	0.00851268	0.251669	0.0100985		125.688	0.0670514	197.702	2.04942	15.0345	0.928838	128.248	8.13988	204.643	1.54215	64.3232	1.24431
2102bH*	Bithynia	tentaculata	Purfleet	Greenlands Shell Bed, 6	THAA*	2	0.6055	0.00956468	0.455777	0.00766803	0.557582	0.0281494	0.586492	0.00890991	0.292202	0.0299767		113.334	8.07389	166.794	26.1187	14.7691	0.489455	119.755	9.09438	212.104	1.58859	62.9795	4.11713
2103bH*	Bithynia	tentaculata	Purfleet	Greenlands Shell Bed, 6	THAA*	2	0.633401	0.00196932	0.477826	0.00556272	0.566531	0.0870029	0.606107	0.00609468	0.258285	0.0265437		123.426	0.322638	200.74	0.334672	14.4009	1.35172	147.557	28.1088	190.428	1.21882	57.5055	0.572233
2104bH*	Bithynia	tentaculata	Purfleet	Greenlands Shell Bed, 6	THAA*	2	0.522302	0.00922385	0.392547	0.00925448	1.13417	1.00433	0.54745	0.0208621	0.245211	0.00862848		110.94	10.1649	142.918	10.9456	22.5275	17.4165	250.974	34.6601	231.155	7.41506	79.2686	4.70023
2105bH*	Bithynia	tentaculata	Purfleet	Greenlands Shell Bed, 6	THAA*	2	0.459748	0.114631	0.37772	0.0618736	0	0	0.471895	0.0261088	0.284448	0.0758793		183.752	68.1471	259.801	46.8038	52.4105	4.8316	718.176	265.792	408.945	11.7848	119.028	18.0192
2106bH*	Bithynia	tentaculata	Purfleet	Greenlands Shell Bed, 6	THAA*	2	0.603112	0.00309738	0.482666	0.0119834	0.549784	0.0184286	0.606772	0.0205663	0.254488	0.0343437		152.378	10.5572	227.14	6.4394	17.0274	0.413016	187.968	18.7571	240.548	12.6044	73.0335	8.49005
2107bH*	Bithynia	tentaculata	Purfleet	Greenlands Shell Bed, 6	THAA*	2	0.645413	0.00459612	0.480185	0.00875072	0.661383	0.150526	0.578808	0.00788287	0.24689	0.0414845		118.084	0.774525	197.525	0.424227	12.615	1.97445	127.766	19.1236	191.144	3.10525	59.1411	2.78865
2108bH*	Bithynia	tentaculata	Purfleet	Greenlands Shell Bed, 6	THAA*	2	0.610879	0.00368437	0.476905	0.0167806	0.551048	0.0487523	0.569197	0.0185344	0.238895	0.0201373		116.328	0.948598	170.765	4.76124	14.9583	2.46504	152.558	33.8809	191.549	3.35427	61.1509	1.37984
2109bH*	Bithynia	tentaculata	Purfleet	Greenlands Shell Bed, 6	THAA*	2	0.598795	0.00348519	0.426851	0.00896999	0.422423	0.00543095	0.52147	0.0135667	0.253226	0.0309853		128.135	6.64833	176.601	6.46674	17.0332	0.299012	130.515	11.3848	169.953	3.2982	61.967	2.62134
2110bH*	Bithynia	tentaculata	Purfleet	Greenlands Shell Bed, 6	THAA*	2	0.573017	0.00108962	0.422042	0.00121031	0.283945	0.00811533	0.53924	0.00172405	0.222961	0.000912299		146.737	0.612117	235.492	1.34923	23.4936	0.396301	201.991	9.80067	221.073	1.79541	69.3523	0.483693
2111bH*	Bithynia	tentaculata	Purfleet	Greenlands Shell Bed, 6	THAA*	2	0.462266	0.0289657	0.369519	0.0111386	0	0	0.475211	0.000861171	0.195196	0.00665568		221.323	7.06783	402.516	0.727121	80.7927	1.29784	704.946	16.4189	417.629	1.30077	135.041	0.679064
2112bH*	Bithynia	tentaculata	Purfleet	Greenlands Shell Bed, 6	THAA*	2	0.580467	0.0111141	0.437624	0.00176476	0.4059	0.0500908	0.594375	0.00221223	0.248624	0.00117752		153.68	3.53127	242.699	8.80773	20.8441	0.805641	220.142	36.9167	245.185	0.767363	71.2633	0.210566
2113bH*	Bithynia	tentaculata	Purfleet	Greenlands Shell Bed, 6	THAA*	2	0.649928	0.00432242	0.492174	0.00444516	0.739731	0.00683511	0.568021	0.00208526	0.252873	0.002183		157.3	2.57796	209.192	9.97287	16.2941	0.340543	162.98	28.7132	182.491	0.535949	65.247	1.61088
2114bH*	Bithynia	tentaculata	Purfleet	Greenlands Shell Bed, 6	THAA*	2	0.613469	0.00802936	0.463704	0.00112424	0.557853	0.0101019	0.573587	0.00147184	0.24225	0.000187808		125.696	5.05585	200.107	3.38138	14.0395	0.309734	152.902	12.0277	196.303	2.23933	58.8438	0.110954
2115bH*	Bithynia	tentaculata	Purfleet	Greenlands Shell Bed, 6	THAA*	2	0.572997	0.00917907	0.4355	0.00263964	0.446145	0.0131722	0.574816	0.00252529	0.240067	0.00282509		168.892	5.2687	244.352	9.96292	22.6664	0.887174	236.858	2.72716	233.378	1.54572	73.8644	1.25962
2116bH*	Bithynia	tentaculata	Purfleet	Greenlands Shell Bed, 6	THAA*	2	0.501121	0.00897506	0.402712	0.00191637	0.0716541	0.000990955	0.47179	0.000613344	0.204086	0.00370644		140.734	4.84993	195.775	3.73292	80.8742	0.339178	235.405	11.7414	219.147	2.71581	70.5384	0.516022
2117bH*	Bithynia	tentaculata	Purfleet	Greenlands Shell Bed, 6	THAA*	2	0.485481	0.0274104	0.345093	0.000176917	0	0	0.464654	0.0175552	0.192493	0.00804103		222.835	10.6957	313.025	4.97158	77.6949	2.25073	526.665	2.83731	280.718	5.57857	98.0964	1.57899
2118bH*	Bithynia	tentaculata	Purfleet	Greenlands Shell Bed, 6	THAA*	2	0.56859	0.0175063	0.42688	0.00404469	0.54748	0.020817	0.585329	0.000432162	0.249092	0.00357225		159.109	7.56719	239.343	9.56919	20.0841	0.31953	240.546	4.49179	231.941	0.380488	73.5287	0.253184
2119bH*	Bithynia	tentaculata	Purfleet	Greenlands Shell Bed, 6	THAA*	2	0.598675	0.00812171	0.456572	0.00367467	0.781343	0.000671643	0.594502	0.00086083	0.255118	0.00241363		124.892	11.8981	189.315	16.2121	13.0179	0.204695	159.226	4.29037	198.912	0.305409	59.5903	1.58448
2120bH*	Bithynia	tentaculata	Purfleet	Greenlands Shell Bed, 6	THAA*	2	0.621272	0.003455	0.503373	0.00372621	0.721891	0.0218962	0.597817	0.00113455	0.269161	0.00360688		101.57	12.5064	161.602	17.2962	10.1901	0.265408	148.345	3.76373	176.505	0.0455865	55.4593	0.740299
2121bH*	Bithynia	tentaculata	Purfleet	Greenlands Shell Bed, 6	THAA*	2	0.62424	0.00329361	0.494625	0.00465413	0.490743	0.00357852	0.592293	0.00135435	0.260611	0.00157778		121.65	7.15708	191.851	6.03662	14.6478	0.0348013	180.263	1.63337	194.113	0.118428	57.3612	1.31481
0506bH*	Bithynia	tentaculata	Barnham	BEF92, Area III, 105, Spit 18	THAA*	2	0.569883	0.00724309	0.343825	0.00101239	0.662364	0.0253485	0.477975	0.0244155	0.236508	0.00268557		496.086	11.3051	453.739	12.7343	54.0017	1.29428	318.449	3.40191	331.248	3.59103	163.154	4.32522
1460bH*	Bithynia	tentaculata	Clacton-on-Sea	Trafalgar Road, deep piling and lower levels from freshwater bed	THAA*	2	0.537684	0.00950906	0.27037	0.013921	0.456165	0.0501862	0.477862	0.0115442	0.223402	0.00132093		146.007	26.932	206.368	48.2683	37.0842	1.43025	197.256	10.5774	347.576	13.6724	124.771	0.15617
1461bH*	Bithynia	tentaculata	Clacton-on-Sea	Trafalgar Road, deep piling and lower levels from freshwater bed	THAA*	2	0.639469	0.000777342	0.412788	0.00383505	0.284432	0.103283	0.5821	0.00616566	0.253374	0.0103815		58.7466	2.72255	89.5325	0.294182	15.4528	1.04874	92.3922	2.04256	140.462	1.09345	49.35	1.36406
1462bH*	Bithynia	tentaculata	Clacton-on-Sea	Trafalgar Road, deep piling and lower levels from freshwater bed	THAA*	2	0.665201	0.026907	0.358356	0.0235427	0.430836	0.0225702	0.568965	0.0232261	0.219877	0.00514496		106.448	40.7198	161.924	80.4708	19.6472	1.95475	111.918	1.24169	188.575	0.665142	63.2518	2.84977
1463bH*	Bithynia	tentaculata	Clacton-on-Sea	Trafalgar Road, deep piling and lower levels from freshwater bed	THAA*	2	0.675349	0.007864	0.387177	0.000607332	0.354983	0.00518735	0.566306	0.00114897	0.232607	0.00356855		109.663	46.8161	167.738	71.7944	20.5065	0.373859	138.819	13.7757	168.555	0.710001	71.5466	13.5308
1175bH*	Bithynia	troschelii	Waverley Wood	Bulk 1	THAA*	2	0.438583	0.000288194	0.324147	0.0110568	0.106321	0.00290847	0.517966	0.00548669	0.182072	0.00227392		394.956	98.5913	366.931	140.609	176.796	2.70372	802.011	118.766	401.685	4.7025	197.343	8.21939
3626bH*	Bithynia	troschelii	Waverley Wood	Bulk 1	THAA*	2	0.611362	0.0329086	0.484004	0.00172257	0.553453	0.0217262	0.598024	0.0149149	0.321727	0.0185001		478.109	5.98829	343.063	11.7098	29.1434	13.8347	388.797	182.784	305.012	14.6444	134.459	1.99539
3627bH*	Bithynia	troschelii	Waverley Wood	Bulk 1	THAA*	2	0.539002	0.0100008	0.375775	0.00906891	0.379337	0.0535454	0.460515	0.0245489	0.245576	0.00991267		384.908	33.0769	287.985	12.2966	51.3453	8.12223	528.125	95.6748	238.384	11.2375	129.975	12.5057
3628bH*	Bithynia	troschelii	Waverley Wood	Bulk 1	THAA*	2	0.59323	0.00122444	0.506096	0.000560078	0.657256	0.00478927	0.625426	0.0027838	0.354788	0.0159058		794.452	1.51798	524.482	7.62592	60.169	14.9289	690.862	123.517	418.174	9.98988	186.029	1.71634
3629bH*	Bithynia	troschelii	West Runton	West Runton Freshwater Bed	THAA*	2	0.605863	0.0570446	0.425679	0.0030437	0.317032	0.0315957	0.639572	0.00513192	0.345669	0.00488844		158.438	87.2651	171.752	100.192	19.5972	0.121918	222.154	14.3983	197.564	4.07503	83.8759	1.07892
3630bH*	Bithynia	troschelii	West Runton	West Runton Freshwater Bed	THAA*	2	0.64879	0.0176382	0.479782	0.00704413	0	ND	0.651197	0.0298044	0.340684	0.00839546		345.217	17.8461	374.739	10.4009	10.7203	15.1609	407.738	172.225	352.315	25.4893	147.963	8.88088
3631bH*	Bithynia	troschelii	West Runton	West Runton Freshwater Bed	THAA*	2	0.549733	0.0295935	0.452389	0.00626728	0	0	0.650114	0.000859215	0.329737	0.0177334		129.243	10.4746	136.838	19.2576	26.787	8.95222	329.707	6.3368	256.711	1.5855	98.3522	2.82418
3632bH*	Bithynia	troschelii	West Runton	West Runton Freshwater Bed	THAA*	2	0.59126	0.0034882	0.471187	0.0163734	0	0	0.64674	0.0322679	0.357608	0.0147727		210.764	13.43	248.797	6.08837	27.6522	7.51185	299.797	31.8304	230.875	14.3585	94.9925	3.38582
4149bH*	Bithynia	tentaculata	Tattershall Castle	Ip IIb, sample 76K	THAA*	2	0.429524	0.0209204	0.20005	0.000152423	0.257855	0.00357951	0.3014	0.057406	0.158244	0.0223569		128.186	13.9978	151.901	4.93807	49.0222	10.5076	187.029	115.946	162.948	27.3318	64.9908	10.4179
4151bH*	Bithynia	tentaculata	Tattershall Castle	Ip IIb, sample 76K	THAA*	2	0.445645	0.0062456	0.209838	0.00468042	0.283776	0.00498701	0.295319	0.013195	0.151677	0.0294176		184.021	20.2484	233.191	6.7619	47.6748	27.1088	266.37	135.86	205.538	7.14651	82.6987	11.1273
4152bH*	Bithynia	tentaculata	Tattershall Castle	Ip IIb, sample 76K	THAA*	2	0.450855	0.0168698	0.205509	0.00228852	0.322744	0.00239142	0.264937	0.00310115	0.126617	0.0185212		167.353	20.0077	216.952	29.1175	71.8919	0.775295	257.89	47.1509	217.117	0.603507	78.9657	0.809292
4279bH*	Bithynia	tentaculata	Lion Pit Tramway Cutting	Section 5, Sample 2	THAA	2	0.446753	0.00349676	0.270743	0.0198889	0.468505	0.015512	0.385256	0.00341706	0.149684	0.00714287		202.339	101.275	218.2	126.264	78.0151	7.14899	367.17	52.0709	323.165	14.5455	120.599	3.84546
